# Supplementary material for: Genetic trajectory and clonal evolution of multiple primary lung cancer with lymph node metastasis
Source: Cancer Gene Ther. 2023 Jan 19;30(3):507–20. doi: 10.1038/s41417-022-00572-0 (PMC10014582; doi:10.1038/s41417-022-00572-0)
Supplement: Supplementary file 1 — Supplementary Data 1 [file 41417_2022_572_MOESM1_ESM.xlsx]

## Sheet: sheet1
Supplementary Data 1. Information on the Sequencing Quality of Whole Exome Sequencing.
This data includes the general parameters of each sample in the whole-exome sequencing, reflecting the data quality.
SampleID	Number of reads generated	Read length of raw reads (bp)	Average length of clean reads (bp)	Average sequencing depth on target	Fraction of target regions with at least 1x	Fraction of target regions with at least 10x	Fraction mapped to genome	Fraction of Sequenced Bases Mapped to Target Regions
Pa1N	447618394	150	150	345.632	0.969571	0.966284	0.99467	0.342078
Pa1T1	507734814	150	150	383.094	0.968438	0.965285	0.997014	0.337852
Pa1T2	438373164	150	150	306.253	0.967069	0.962571	0.996047	0.325027
Pa1LN1	402494336	150	150	288.777	0.968192	0.96467	0.99584	0.330236
Pa1LN2	417461214	150	150	310.744	0.969722	0.96383	0.99729	0.336676
Pa1LN3	454397404	150	150	334.225	0.96795	0.964237	0.996479	0.333233
Pa1LN4	437151298	150	150	326.796	0.968804	0.96472	0.996773	0.337784
Pa2N	378296166	150	150	320.871	0.968538	0.960477	0.9816	0.367262
Pa2T1	438110754	150	150	312.503	0.96768	0.960756	0.869075	0.377574
Pa2T2	273000262	150	150	220.509	0.947942	0.894556	0.992409	0.355328
Pa2LN1	416981446	150	150	351.384	0.968889	0.9634	0.997577	0.360126
Pa2LN2	352871078	150	150	312.573	0.969668	0.965366	0.997424	0.379216
Pa3N	468415660	150	150	366.672	0.96859	0.962475	0.997666	0.340111
Pa3T1	413959120	150	150	295.241	0.959661	0.929918	0.997531	0.322162
Pa3LN1	371163244	150	150	261.36	0.938295	0.865721	0.997294	0.330904
Pa3LN2	289461978	150	150	183.242	0.964734	0.95056	0.853126	0.347692
Pa4N	408498918	150	150	359.894	0.972067	0.96615	0.966678	0.391482
Pa4T1	421889848	150	150	329.893	0.967901	0.959467	0.997641	0.343103
Pa4T2	420716262	150	150	330.652	0.965957	0.957294	0.992475	0.340916
Pa4T3	331194986	150	150	292.166	0.973125	0.968808	0.984933	0.38092
Pa4LN1	363693338	150	150	299.623	0.969885	0.964562	0.994333	0.361116
Pa5T1	336867686	150	150	260.656	0.969699	0.965852	0.992425	0.346279
Pa5LN1	340357616	150	150	258.059	0.968013	0.961084	0.998225	0.337681
Pa5LN2	344913872	150	150	269.5	0.969063	0.960704	0.99806	0.339698
Pa5LN3	344727870	150	150	273.998	0.971121	0.966858	0.997529	0.348984
Pa6N	431027880	150	150	357.751	0.969383	0.961296	0.94564	0.38875
Pa6T1	356416488	150	150	275.662	0.951875	0.911024	0.997225	0.333542
Pa6T2	407268110	150	150	347.689	0.967158	0.958012	0.997897	0.37425
Pa6T3	379641902	150	150	330.63	0.970535	0.964309	0.969578	0.386902
Pa7T1	340143720	150	150	233.868	0.967111	0.957139	0.998457	0.30232
Pa7LN1	576127728	150	150	435.369	0.967875	0.961977	0.997632	0.33517
Pa7LN2	403869232	150	150	299.482	0.961783	0.94426	0.998673	0.344457
Pa8N	367962008	150	150	298.736	0.969943	0.962625	0.933035	0.38609
Pa8T1	374257662	150	150	281.086	0.961366	0.933676	0.975624	0.367512
Pa8T2	380354944	150	150	306.061	0.966144	0.951076	0.997053	0.360028
Pa8LN1	417989824	150	150	364.67	0.971218	0.965287	0.997685	0.373904
Pa9N	584391672	150	150	487.158	0.968238	0.963124	0.988235	0.348511
Pa9T1	367348436	150	150	328.124	0.972713	0.966693	0.99644	0.382728
Pa9T2	483714774	150	150	362.712	0.967737	0.962002	0.951589	0.373755
Pa9LN1	338258474	150	150	306.389	0.9728	0.967597	0.986372	0.398924
Pa10N	545179194	150	150	392.452	0.952079	0.910937	0.993647	0.336461
Pa10T1	341519072	150	150	236.964	0.916223	0.800611	0.991799	0.323995
Pa10LN1	444635654	150	150	344.126	0.966984	0.962668	0.996659	0.363765
Pa10LN2	337908928	150	150	269.691	0.967171	0.961479	0.997147	0.369141
Pa10LN3	597766194	150	150	394.38	0.945625	0.891417	0.995817	0.338355
Pa11N	85116344	150	150	62.6395	0.96406	0.885637	0.994838	0.309067
Pa11T1	90705872	150	150	72.0295	0.961944	0.863115	0.995489	0.331697
Pa11T2	92268550	150	150	69.1569	0.966095	0.933585	0.995779	0.312646
Pa11LN1	107834016	150	150	91.7062	0.968305	0.951224	0.996752	0.351644
Pa11LN2	100253606	150	150	70.2938	0.94962	0.922508	0.996779	0.287955
Pa11LN3	96399658	150	150	83.7452	0.968206	0.951427	0.995635	0.358764
Pa11LN4	126774716	150	150	114.816	0.968721	0.958886	0.997119	0.371843
