# Supplementary material for: Genetic trajectory and clonal evolution of multiple primary lung cancer with lymph node metastasis
Source: Cancer Gene Ther. 2023 Jan 19;30(3):507–20. doi: 10.1038/s41417-022-00572-0 (PMC10014582; doi:10.1038/s41417-022-00572-0)
Supplement: Supplementary file 3 — Supplementary Data 3 [file 41417_2022_572_MOESM3_ESM.xlsx]

## Sheet: Sheet1
Supplementary Data 3. Mutation Spectrum of Top 20 Genes with Highest Mutational Frequency and Lists of Predictive Pan-cancer/Lung Cancer Driver Genes.
This data displays the top 20 genes with the highest mutational frequency in our study (annotated with pan-cancer driver gene and lung-cancer driver gene if they are), the top 10 pan-cancer driver genes with the highest mutation frequency in our study, and the top 10 lung-cancer driver genes with highest mutation frequency in our study. The annotation of cancer driver genes was based on the COSMI…
Gene	Category	COSMIC driver_gene	Freq	Count	Pa1T1	Pa1T2	Pa1LN1	Pa1LN2	Pa1LN3	Pa1LN4	Pa2T1	Pa2T2	Pa2LN1	Pa2LN2	Pa3T1	Pa3LN1	Pa3LN2	Pa4T1	Pa4T2	Pa4T3	Pa4LN1	Pa5T1	Pa5LN1	Pa5LN2	Pa5LN3	Pa6T1	Pa6T2	Pa6T3	Pa7T1	Pa7LN1	Pa7LN2	Pa8T1	Pa8T2	Pa8LN1	Pa9T1	Pa9T2	Pa9LN1	Pa10T1	Pa10LN1	Pa10LN2	Pa10LN3	Pa11T1	Pa11T2	Pa11LN1	Pa11LN2	Pa11LN3	Pa11LN4
TTN	Top 20 genes with high mutation frequency	-	0.767442	33	10.131	40.227	10.324	0	40.118	0	10.65	10.5	40.34	10.139	10.744	10.954	40.369	10.256	10.458	0	40.178	10.6111	10.7432	10.8333	10.6406	10.55	10.433	10.068	40.5319	10.4464	40.6757	10.47	10.109	10.09	0	40.679	0	10.659	10.363	40.379	10.666	0	0	0	0	0	0.0740741
MUC16	Top 20 genes with high mutation frequency	pan-cancer driver gene	0.627907	27	10.089	0	10.476	0	10.155	0	10.388	0	40.379	10.159	40.436	0	10.477	10.342	40.436	0	10.261	40.3799	40.2429	40.2065	40.377	0	0	10.077	40.4909	40.3711	40.4235	10.468	10.123	10.105	0	40.375	0	10.905	0	10.542	10.591	0.214286	0	0	0	0	0
MUC19	Top 20 genes with high mutation frequency	-	0.55814	24	0	0	10.594	0	0	0	10.564	0	10.252	10.105	10.433	0	40.266	10.104	0	40.076	0	10.1502	10.0914	0	10.3952	0	10.178	0	20.1724	10.4043	10.1017	10.695	0	40.104	10.146	0	10.24	10.375	10.418	20.372	0	0	0.152381	0.0423729	0	0	0
FRG1	Top 20 genes with high mutation frequency	-	0.465116	20	10.069	10.08	10.147	10.08	10.105	10.075	0	0	0	0	0	0	0	0	0	0	0	30.1429	10.2098	10.1875	10.096	10.096	10.162	0	40.0899	20.2	30.1524	0	0	0	10.072	10.114	10.166	0	10.119	10.088	0	0	0	0	0	0	0
NBPF20	Top 20 genes with high mutation frequency	-	0.465116	20	10.079	10.092	0	10.059	10.129	10.069	10.11	0	10.093	10.209	0	0	0	0	10.054	10.069	0	20.3158	20.2745	20.4545	20.2308	10.219	10.187	0	10.2188	20.2632	10.4444	0	0	0	0	0	10.053	0	0	0	0	0	0	0	0	0	0
FSIP2	Top 20 genes with high mutation frequency	-	0.44186	19	0	10.171	10.258	0	0	0	0	0	0	10.151	10.607	0	40.27	10.203	10.135	0	10.187	0	0	0	0	10.659	10.536	0	40.5862	40.2759	10.5155	0	0	0	10.222	10.679	10.413	10.934	10.48	10.253	0	0	0	0	0	0	0
PCLO	Top 20 genes with high mutation frequency	-	0.44186	19	10.154	40.142	40.288	0	0	0	10.175	0	0	0	10.843	10.624	10.387	10.231	0	0	0	10.7097	10.7702	10.6848	10.657	0	0	0	20.7778	20.7917	21	10.19	0	0	40.219	0	40.404	0	40.548	0	0	0	0	0	0	0	0
FLNA	Top 20 genes with high mutation frequency	pan-cancer driver gene	0.418605	18	30.132	30.138	30.187	0	30.096	0	30.144	30.626	0	0	0	0	0	30.429	30.372	30.052	30.151	0	0	0	0	30.612	30.101	0	0	0	30.4444	30.326	30.145	10.14	0	10.538	0	0	0	0	0	0	0	0	0	0	0.0851064
MUC4	Top 20 genes with high mutation frequency	pan-cancer driver gene	0.418605	18	10.053	0	40.669	40.132	0	0	10.119	0	0	0	0	0	0	0	0	0	0	20.8723	20.9402	20.9072	11	0	0	0	20.9375	20.9	20.3827	40.5	40.036	40.038	0	0	0	10.714	10.514	10.286	40.453	0	0	0	0	0	0
SYNE2	Top 20 genes with high mutation frequency	-	0.418605	18	0	10.197	0	0	0	0	10.148	10.698	0	0	10.798	0	10.542	0	10.262	0	10.419	10.4414	10.9069	10.9147	10.5022	0	10.16	0	40.2353	40.3932	0	10.389	0	0	0	10.229	0	10.901	10.433	0	0	0	0	0	0	0	0
DNAH14	Top 20 genes with high mutation frequency	-	0.395349	17	0	0	0	10.045	40.069	0	0	0	0	10.202	40.534	30.943	10.317	0	0	0	0	10.4943	10.4748	10.4947	10.5123	10.639	10.241	0	40.275	30.4933	41	0	0	0	0	10.738	0	30.809	0	0	0	0	0	0	0	0	0
FAT3	Top 20 genes with high mutation frequency	pan-cancer driver gene	0.395349	17	0	40.195	10.33	10.067	10.144	0	0	0	40.516	40.208	10.777	10.844	0	40.256	0	0	0	10.1288	0	0	0	0	40.214	0	10.3125	10.3797	0	10.636	0	0	10.115	0	10.171	10.665	0	0	0	0	0	0	0	0	0
KIAA1109	Top 20 genes with high mutation frequency	-	0.395349	17	10.087	0	0	0	0	10.056	10.46	10.903	0	0	40.955	0	0	0	0	10.132	10.147	40.1158	0	0	30.1333	0	0	0	40.1486	10.4898	10.1587	0	0	0	10.288	40.353	10.414	40.705	0	40.394	0	0	0	0	0	0	0
VIM	Top 20 genes with high mutation frequency	-	0.395349	17	0	30.051	30.094	0	0	0	0	30.444	0	0	0	0	0	0	30.154	30.182	30.102	30.2404	40.25	30.1462	30.1617	30.364	0	30.061	30.2558	30.2889	30.2211	30.319	0	30.08	0	0	0	0	0	0	0	0	0	0	0	0	0
ABCA13	Top 20 genes with high mutation frequency	-	0.372093	16	10.122	10.065	0	0	0	0	0	10.818	10.297	0	0	10.533	0	0	40.167	0	0	0	0	0	0	0	40.125	0	40.6	10.4948	10.1412	0	0	0	10.183	0	10.212	40.914	10.815	10.338	10.799	0	0	0	0	0	0
LRP2	Top 20 genes with high mutation frequency	-	0.372093	16	0	0	10.25	0	0	0	10.31	0	0	0	10.303	0	10.327	0	0	10.059	10.325	0	0	0	0	0	0	0	40.1429	40.1111	40.6203	10.851	10.144	10.063	10.266	0	10.352	0	0	10.279	10.921	0	0	0	0	0	0
SETD2	Top 20 genes with high mutation frequency	pan-cancer driver gene	0.372093	16	30.086	30.313	10.34	30.159	30.06	30.127	0	0	0	10.107	10.5	0	0	10.114	0	0	10.16	10.375	10.9216	10.8507	10.4455	10.846	0	0	40.2456	0	0	0	0	0	0	0	0	0	0	0	0	0	0	0	0	0	0
UNC13C	Top 20 genes with high mutation frequency	-	0.372093	16	0	10.127	0	0	0	0	10.286	0	10.297	40.095	20.851	10.5	10.334	0	0	0	40.186	0	0	0	0	0	0	0	0	10.3333	10.2105	0	0	40.078	0	10.429	40.043	0	10.5	10.519	10.998	0	0	0	0	0	0
ACTG1	Top 20 genes with high mutation frequency	-	0.348837	15	30.134	30.12	30.224	30.115	0	30.075	0	0	0	0	0	0	0	30.186	30.243	30.048	0	30.2189	0	0	30.1275	30.698	0	0	0	30.144	30.2133	30.576	0	0	0	0	0	0	0	30.328	0	0	0	0	0	0	0
CALR	Top 20 genes with high mutation frequency	pan-cancer driver gene	0.348837	15	0	30.109	30.104	30.064	30.095	30.074	0	30.537	0	0	30.208	30.325	0	30.237	30.3	30.095	0	40.1157	0	0	0	30.494	30.186	0	0	0	0	30.483	0	0	0	0	0	0	0	0	0	0	0	0	0	0	0
LRP1B	Top pan-cancer driver gene with high mutation frequency	pan-cancer driver gene	0.348837	15	0	40.119	0	0	0	40.069	0	0	0	10.127	40.659	0	0	10.186	0	10.084	0	0	0	0	0	0	40.273	0	10.3509	10.1778	0	0	40.131	40.209	10.218	0	10.325	0	10.202	0	10.5	0	0	0	0	0	0
APC	Top pan-cancer driver gene with high mutation frequency	pan-cancer driver gene	0.325581	14	0	10.217	0	0	0	0	10.162	0	0	0	10.726	0	10.259	0	0	0	0	40.3714	40.8293	40.8571	40.4634	0	40.172	0	10.2831	0	10.6176	0	10.138	10.096	0	10.334	0	0	0	0	0	0	0	0	0	0	0
ARID1A	Top pan-cancer driver gene with high mutation frequency	pan-cancer driver gene	0.325581	14	10.157	10.164	0	0	0	0	0	0	0	40.208	0	0	0	0	10.257	10.112	0	40.22	40.611	40.6487	40.4262	0	0	0	20.3438	40.2	20.375	10.5	0	0	0	10.192	0	0	0	0	0	0	0	0	0	0	0
FAT1	Top pan-cancer driver gene with high mutation frequency	pan-cancer driver gene	0.325581	14	0	10.18	0	0	0	0	40.381	0	10.174	0	10.438	0	0	0	0	40.099	40.141	0	0	0	0	0	0	0	10.7656	0	40.6786	0	0	10.119	0	10.5	0	10.814	10.457	10.462	10.65	0	0	0	0	0	0
KMT2C	Top pan-cancer driver gene with high mutation frequency	pan-cancer driver gene	0.325581	14	10.11	0	10.346	0	0	0	0	0	0	10.076	10.703	10.776	10.371	0	0	10.076	0	0	0	30.0583	0	0	40.25	30.061	0	0	0	0	0	0	10.213	0	10.316	10.764	0	0	10.862	0	0	0	0	0	0
RNF213	Top pan-cancer driver gene with high mutation frequency	pan-cancer driver gene	0.325581	14	0	0	0	0	0	0	0	0	0	0	40.892	0	10.323	0	0	10.046	10.137	10.161	0	0	0	30.659	10.278	0	10.3111	20.25	10.3793	0	0	0	0	10.441	0	0	40.355	10.571	10.438	0	0	0	0	0	0
KMT2D	Top pan-cancer driver gene with high mutation frequency	pan-cancer driver gene	0.27907	12	0	0	10.412	0	0	0	0	0	0	0	0	0	40.311	10.107	0	0	10.179	10.1624	0	0	10.25	0	0	0	10.3333	10.25	20.1364	10.555	0	0	0	10.375	0	0	0	10.34	0	0	0	0	0	0	0
NUP214	Top pan-cancer driver gene with high mutation frequency	pan-cancer driver gene	0.27907	12	10.085	10.206	10.366	0	0	0	0	0	0	0	0	0	0	10.269	0	0	10.131	0	0	0	0	10.813	30.161	0	10.2941	10.4576	10.7037	0	0	30.219	0	0	0	0	0	10.564	0	0	0	0	0	0	0
PABPC1	Top pan-cancer driver gene with high mutation frequency	pan-cancer driver gene	0.255814	11	10.076	10.07	0	40.143	10.06	10.072	0	0	0	0	10.332	0	0	0	10.407	40.077	0	0	0	0	0	40.176	0	0	0	0	10.0976	0	0	0	0	0	0	0	40.097	0	0	0	0	0	0	0	0
KMT2A	Top pan-cancer driver gene with high mutation frequency	pan-cancer driver gene	0.232558	10	0	0	0	0	10.086	0	10.295	0	0	10.114	0	0	10.438	10.177	10.105	0	10.238	0	0	0	0	0	10.544	0	0	10.1273	40.2812	0	0	0	0	0	0	0	0	0	0	0	0	0	0	0	0
BIRC6	Top lung-cancer driver gene with high mutation frequency	lung cancer driver gene	0.302326	13	0	0	10.275	0	0	0	10.192	0	0	0	10.821	10.686	30.28	10.198	10.131	0	10.27	0	0	0	0	10.56	0	0	10.4464	10.4627	20.1395	0	0	0	0	10.219	0	0	0	0	0	0	0	0	0	0	0
EGFR	Top lung-cancer driver gene with high mutation frequency	lung cancer driver gene	0.302326	13	0	10.15	0	0	0	0	0	0	0	0	0	0	0	0	40.338	10.134	0	0	0	0	0	20.758	20.091	20.322	40.5732	0	0	0	10.698	10.605	0	10.35	0	0	0	0	0	0	0.183099	0	0.347826	0.333333	0
CSMD3	Top lung-cancer driver gene with high mutation frequency	lung cancer driver gene	0.209302	9	0	0	0	0	0	0	10.25	0	0	0	10.6	0	0	0	0	40.102	0	0	0	0	0	10.334	10.19	0	10.3434	10.3542	0	0	0	0	10.631	0	10.764	0	0	0	0	0	0	0	0	0	0
RBM10	Top lung-cancer driver gene with high mutation frequency	lung cancer driver gene	0.209302	9	0	0	0	0	0	0	0	0	0	10.289	10.643	0	0	0	30.318	0	30.426	0	0	0	0	40.429	0	40.132	0	0	40.4	10.699	0	0	0	30.583	0	0	0	0	0	0	0	0	0	0	0
ROS1	Top lung-cancer driver gene with high mutation frequency	lung cancer driver gene	0.209302	9	10.126	10.129	0	0	0	0	0	40.815	0	0	0	0	0	40.237	0	0	10.203	10.176	0	0	0	0	0	0	10.2143	10.3494	0	40.499	0	0	0	0	0	0	0	0	0	0	0	0	0	0	0
TP53	Top lung-cancer driver gene with high mutation frequency	lung cancer driver gene	0.209302	9	0	0	0	0	0	0	0	0	0	0	0	0	0	0	0	10.103	0	10.3288	10.8541	10.9275	10.5211	0	0	0	0	0	0	0	0	0	40.122	0	40.246	0	10.588	0	0	0	0	0	0	0.163636	0
PTPN13	Top lung-cancer driver gene with high mutation frequency	lung cancer driver gene	0.186047	8	0	0	0	0	10.138	0	10.428	10.56	0	0	10.46	0	0	0	0	0	0	0	0	0	0	0	0	0	40.1579	10.3333	0	0	0	0	0	40.245	0	10.692	0	0	0	0	0	0	0	0	0
ERBB4	Top lung-cancer driver gene with high mutation frequency	lung cancer driver gene	0.139535	6	0	0	0	0	0	0	0	0	0	10.107	0	0	0	10.309	0	0	0	40.11	0	0	0	0	0	0	10.3936	40.2642	40.1667	0	0	0	0	0	0	0	0	0	0	0	0	0	0	0	0
KIF5B	Top lung-cancer driver gene with high mutation frequency	lung cancer driver gene	0.139535	6	0	0	40.271	0	0	0	0	0	0	10.127	0	0	0	10.231	0	0	0	10.1591	0	0	0	0	10.223	0	0	0	0	0	0	0	0	40.24	0	0	0	0	0	0	0	0	0	0	0
PTPRD	Top lung-cancer driver gene with high mutation frequency	lung cancer driver gene	0.139535	6	40.118	0	0	0	0	0	0	0	0	0	0	0	0	0	0	0	0	0	0	0	0	0	0	0	0	40.4096	40.1064	0	0	0	10.253	0	10.289	10.564	0	0	0	0	0	0	0	0	0
