# Supplementary material for: Genetic trajectory and clonal evolution of multiple primary lung cancer with lymph node metastasis
Source: Cancer Gene Ther. 2023 Jan 19;30(3):507–20. doi: 10.1038/s41417-022-00572-0 (PMC10014582; doi:10.1038/s41417-022-00572-0)
Supplement: Supplementary file 5 — Supplementary Data 5 [file 41417_2022_572_MOESM5_ESM.xlsx]

## Sheet: Sheet1
Supplementary Data 5. Contributions of Diverse Single Nucleotide Variations (SNVs) in Different Samples.
This data displays the contributions of the six types of single nucleotide variations (SNVs) of each sample we obtained using MuTect (version 3.1-0-g72492bb) and Strelka (version 1.0.14). All mutations in coding regions were manually checked using the Integrative Genomics Viewer (version2.3.34).
Patient	Sample	C.G->A.T	C.G->G.C	C.G->T.A	T.A->A.T	T.A->C.G	T.A->G.C
Patient1	Pa1T1	0.1481	0.0787	0.4975	0.1234	0.077	0.0739
	Pa1T2	0.1739	0.0794	0.4202	0.1261	0.1009	0.099
	Pa1LN1	0.1606	0.085	0.4549	0.1194	0.0956	0.0851
	Pa1LN2	0.1617	0.1078	0.4388	0.077	0.1232	0.0924
	Pa1LN3	0.1672	0.0967	0.4171	0.1319	0.1029	0.0842
	Pa1LN4	0.076	0.091	0.5153	0.076	0.1518	0.0911
Patient2	Pa2T1	0.2128	0.0672	0.497	0.1022	0.0546	0.0658
	Pa2T2	0.152	0.1023	0.4036	0.1675	0.0992	0.0744
	Pa2LN1	0.1862	0.1268	0.3747	0.1676	0.0755	0.0674
	Pa2LN2	0.2333	0.0721	0.399	0.1548	0.0801	0.0612
Patient3	Pa3T1	0.18	0.0597	0.3389	0.1874	0.1294	0.105
	Pa3LN1	0.2207	0.0847	0.353	0.1656	0.0813	0.0959
	Pa3LN2	0.223	0.064	0.384	0.1518	0.0878	0.0895
Patient4	Pa4T1	0.2774	0.0881	0.3432	0.1576	0.0764	0.0578
	Pa4T2	0.2992	0.0762	0.3308	0.129	0.1096	0.0547
	Pa4T3	0.2706	0.1485	0.2541	0.1617	0.1056	0.0594
	Pa4LN1	0.3433	0.0639	0.3271	0.1366	0.0816	0.0479
Patient5	Pa5T1	0.1742	0.1379	0.3888	0.1426	0.0877	0.0682
	Pa5LN1	0.1326	0.1906	0.3978	0.0499	0.1243	0.1049
	Pa5LN2	0.1205	0.2168	0.4007	0.0573	0.1398	0.0629
	Pa5LN3	0.1391	0.1642	0.418	0.0707	0.1309	0.0784
Patient6	Pa6T1	0.2183	0.0774	0.3536	0.1517	0.1133	0.0856
	Pa6T2	0.1883	0.0583	0.353	0.1765	0.1262	0.0975
	Pa6T3	0.1531	0.106	0.3531	0.0943	0.2001	0.0942
Patient7	Pa7T1	0.2217	0.0606	0.3599	0.1723	0.1024	0.0836
	Pa7LN1	0.1984	0.0784	0.3598	0.1559	0.1143	0.0935
	Pa7LN2	0.2181	0.0671	0.4152	0.1386	0.0903	0.0717
Patient8	Pa8T1	0.1797	0.0968	0.3317	0.1418	0.1433	0.1071
	Pa8T2	0.1848	0.0924	0.429	0.1122	0.1155	0.066
	Pa8LN1	0.1283	0.1198	0.4058	0.1282	0.1452	0.0727
Patient9	Pa9T1	0.5206	0.0886	0.1595	0.1231	0.0843	0.0261
	Pa9T2	0.238	0.077	0.375	0.144	0.087	0.078
	Pa9LN1	0.5187	0.1008	0.1428	0.1197	0.0819	0.0357
Patient10	Pa10T1	0.2632	0.0634	0.3865	0.1452	0.0887	0.0524
	Pa10LN1	0.2018	0.0896	0.3813	0.1922	0.0864	0.048
	Pa10LN2	0.2419	0.0767	0.3691	0.1805	0.0764	0.0534
	Pa10LN3	0.2997	0.0499	0.4274	0.1226	0.0544	0.0451
Patient11	Pa11T1	0.0976	0.183	0.2562	0.1342	0.1586	0.1708
	Pa11T2	0.081	0.1755	0.3106	0.108	0.2432	0.081
	Pa11LN1	0.0636	0.1062	0.4257	0.1701	0.1595	0.0744
	Pa11LN2	0.1015	0.1352	0.3388	0.1354	0.1184	0.1692
	Pa11LN3	0.1086	0.2389	0.413	0.0217	0.152	0.0651
	Pa11LN4	0.0555	0.1554	0.3775	0.1554	0.1665	0.0888
