# Supplementary material for: Genetic trajectory and clonal evolution of multiple primary lung cancer with lymph node metastasis
Source: Cancer Gene Ther. 2023 Jan 19;30(3):507–20. doi: 10.1038/s41417-022-00572-0 (PMC10014582; doi:10.1038/s41417-022-00572-0)
Supplement: Supplementary file 6 — Supplementary Data 6 [file 41417_2022_572_MOESM6_ESM.xlsx]

## Sheet: Sheet1
Supplementary Data 6. The Proportions of Different COSMIC Signatures in Each Tumor Sample in this study.
This data displays the contributions of common COSMIC signatures to each tumor sample of our study. The column 'Other' indicates the combination of COSMIC signatures except Signature 1, 2, 3, 4, 6, 22, 24, and 29. Sig, signature. COSMIC, Catalogue Of Somatic Mutations In Cancer (https://cancer.sanger.ac.uk/cosmic).
Patient	Sample	Sig 1	Sig 2	Sig 3	Sig 4	Sig 6	Sig 22	Sig 24	Sig 29	Other
Patient1	Pa1T1	0.28109	0	0.1553	0	0	0.0712477	0	0.25669	0.135354
	Pa1T2	0.130392	0	0.303661	0	0	0	0	0.200747	0.191804
	Pa1LN1	0.148012	0	0.200519	0	0.0813613	0.0893559	0	0.112947	0.0701279
	Pa1LN2	0.288603	0	0.203803	0	0.0773884	0	0	0	0.323865
	Pa1LN3	0.137136	0	0.141249	0	0	0	0	0.202184	0.275759
	Pa1LN4	0.350191	0	0.24263	0	0	0	0	0	0.304059
Patient2	Pa2T1	0.100029	0	0.15471	0.148057	0	0	0	0.307065	0.164462
	Pa2T2	0.0790666	0.0600666	0.231802	0	0	0.095747	0.101632	0.214993	0.161077
	Pa2LN1	0.0750832	0	0.311785	0	0	0.087321	0	0.243793	0.0940719
	Pa2LN2	0.09332	0	0.116476	0.127391	0	0	0	0.203552	0.353996
Patient3	Pa3T1	0	0	0.12908	0	0	0	0	0.218166	0.449821
	Pa3LN1	0	0	0.122291	0	0	0	0	0.18619	0.473574
	Pa3LN2	0.0766588	0	0.136141	0.079081	0	0	0	0.190509	0.381695
Patient4	Pa4T1	0	0	0.065678	0.320477	0	0.070127	0	0.173226	0
	Pa4T2	0.0798561	0	0.150122	0.210719	0	0	0	0.134095	0.211411
	Pa4T3	0	0	0.233675	0.248216	0	0.121929	0	0.145999	0.080034
	Pa4LN1	0.0886315	0	0.0627783	0.255149	0	0	0	0.0815904	0.264099
Patient5	Pa5T1	0.15634	0	0.2039	0.16025	0	0.0619238	0	0.181715	0
	Pa5LN1	0.160291	0.0970547	0.339176	0	0.122638	0	0	0	0.129632
	Pa5LN2	0.208064	0.105621	0.398492	0	0		0	0	0.198267
	Pa5LN3	0.147509	0	0.242104	0	0.138337	0	0	0	0.221797
Patient6	Pa6T1	0.0869791	0	0.0906267	0	0	0	0	0.190017	0.518233
	Pa6T2	0	0.0632979	0.109626	0	0	0	0	0.154395	0.485156
	Pa6T3	0	0.069627	0.244736	0.129702	0.177444	0	0	0	0.214178
Patient7	Pa7T1	0	0	0.0932251	0.136911	0	0	0	0.14726	0.310761
	Pa7LN1	0.0672484	0	0.208685	0.13354	0	0	0	0.173374	0.158078
	Pa7LN2	0.151608	0	0.134886	0.196805	0	0	0	0.0978767	0.202317
Patient8	Pa8T1	0.0932228	0	0.243846	0	0	0	0	0.144054	0.373343
	Pa8T2	0.264625	0	0.222515	0	0	0.0689227	0.103142	0.209192	0.0806608
	Pa8LN1	0.228916	0	0.167594	0	0.101938	0	0.0880262	0	0.176067
Patient9	Pa9T1	0	0	0	0.595923	0	0	0.0912927	0	0.159447
	Pa9T2	0.0673464	0	0.144308	0	0	0.0869391	0	0.210949	0.284488
	Pa9LN1	0	0	0	0.595782	0	0	0.0883784	0	0.1664
Patient10	Pa10T1	0	0	0.0681105	0	0	0	0	0.185699	0.569828
	Pa10LN1	0	0	0.0916234	0	0	0.133656	0	0.254516	0.221664
	Pa10LN2	0.102841	0	0.0628728	0.205958	0	0.0743409	0	0.190953	0.198894
	Pa10LN3	0	0	0	0	0.136218	0	0	0.278544	0.528606
Patient11	Pa11T1	0	0	0.574604	0	0.117441	0.0608443	0	0	0.132002
	Pa11T2	0.141875	0	0.489633	0	0	0	0	0	0.262326
	Pa11LN1	0	0	0.356614	0	0.137706	0.0888989	0	0	0.157078
	Pa11LN2	0	0	0.116417	0	0	0	0.11672	0	0.511614
	Pa11LN3	0.180338	0	0.34447	0	0	0	0	0.193174	0.198707
	Pa11LN4	0.145866	0	0.374047	0	0	0.120676	0	0.169126	0.0759341
