# Supplementary material for: Genetic trajectory and clonal evolution of multiple primary lung cancer with lymph node metastasis
Source: Cancer Gene Ther. 2023 Jan 19;30(3):507–20. doi: 10.1038/s41417-022-00572-0 (PMC10014582; doi:10.1038/s41417-022-00572-0)
Supplement: Supplementary file 7 — Supplementary Data 7 [file 41417_2022_572_MOESM7_ESM.xlsx]

## Sheet: Sheet1
Supplementary Data 7. MSK-IMPACT 468 Panel Genes.
This list shows the 468 genes included in the MSK-IMPACT (Memorial Sloan Kettering Integrated Mutation Profiling of Actionable Cancer Targets) 468 panel, which is widely acknowledged as a targeted test for mutations in both rare and common cancers.
Gene
ABL1
ACVR1
AGO2
AKT1
AKT2
AKT3
ALK
ALOX12B
AMER1
ANKRD11
APC
AR
ARAF
ARID1A
ARID1B
ARID2
ARID5B
ASXL1
ASXL2
ATM
ATR
ATRX
AURKA
AURKB
AXIN1
AXIN2
AXL
B2M
BABAM1
BAP1
BARD1
BBC3
BCL10
BCL2
BCL2L1
BCL2L11
BCL6
BCOR
BIRC3
BLM
BMPR1A
BRAF
BRCA1
BRCA2
BRD4
BRIP1
BTK
CALR
CARD11
CARM1
CASP8
CBFB
CBL
CCND1
CCND2
CCND3
CCNE1
CD274
CD276
CD79A
CD79B
CDC42
CDC73
CDH1
CDK12
CDK4
CDK6
CDK8
CDKN1A
CDKN1B
CDKN2A
CDKN2B
CDKN2C
CEBPA
CENPA
CHEK1
CHEK2
CIC
CREBBP
CRKL
CRLF2
CSDE1
CSF1R
CSF3R
CTCF
CTLA4
CTNNB1
CUL3
CXCR4
CYLD
CYSLTR2
DAXX
DCUN1D1
DDR2
DICER1
DIS3
DNAJB1
DNMT1
DNMT3A
DNMT3B
DOT1L
DROSHA
DUSP4
E2F3
EED
EGFL7
EGFR
EIF1AX
EIF4A2
EIF4E
ELF3
EP300
EPAS1
EPCAM
EPHA3
EPHA5
EPHA7
EPHB1
ERBB2
ERBB3
ERBB4
ERCC2
ERCC3
ERCC4
ERCC5
ERF
ERG
ERRFI1
ESR1
ETV1
ETV6
EZH1
EZH2
FAM175A
FAM46C
FAM58A
FANCA
FANCC
FAT1
FBXW7
FGF19
FGF3
FGF4
FGFR1
FGFR2
FGFR3
FGFR4
FH
FLCN
FLT1
FLT3
FLT4
FOXA1
FOXL2
FOXO1
FOXP1
FUBP1
FYN
GATA1
GATA2
GATA3
GLI1
GNA11
GNAQ
GNAS
GPS2
GREM1
GRIN2A
GSK3B
H3F3A
H3F3B
H3F3C
HGF
HIST1H1C
HIST1H2BD
HIST1H3A
HIST1H3B
HIST1H3C
HIST1H3D
HIST1H3E
HIST1H3F
HIST1H3G
HIST1H3H
HIST1H3I
HIST1H3J
HIST2H3C
HIST2H3D
HIST3H3
HLA-A
HLA-B
HNF1A
HOXB13
HRAS
ICOSLG
ID3
IDH1
IDH2
IFNGR1
IGF1
IGF1R
IGF2
IKBKE
IKZF1
IL10
IL7R
INHA
INHBA
INPP4A
INPP4B
INPPL1
INSR
IRF4
IRS1
IRS2
JAK1
JAK2
JAK3
JUN
KDM5A
KDM5C
KDM6A
KDR
KEAP1
KIT
KLF4
KNSTRN
KRAS
LATS1
LATS2
LMO1
LYN
MALT1
MAP2K1
MAP2K2
MAP2K4
MAP3K1
MAP3K13
MAP3K14
MAPK1
MAPK3
MAPKAP1
MAX
MCL1
MDC1
MDM2
MDM4
MED12
MEF2B
MEN1
MET
MGA
MITF
MLH1
KMT2A
KMT2D
KMT2C
KMT2B
MPL
MRE11A
MSH2
MSH3
MSH6
MSI1
MSI2
MST1
MST1R
MTOR
MUTYH
MYC
MYCL
MYCN
MYD88
MYOD1
NBN
NCOA3
NCOR1
NEGR1
NF1
NF2
NFE2L2
NFKBIA
NKX2-1
NKX3-1
NOTCH1
NOTCH2
NOTCH3
NOTCH4
NPM1
NRAS
NSD1
NTHL1
NTRK1
NTRK2
NTRK3
NUF2
NUP93
PAK1
PAK7
PALB2
PARK2
PARP1
PAX5
PBRM1
PDCD1
PDCD1LG2
PDGFRA
PDGFRB
PDPK1
PGR
PHOX2B
PIK3C2G
PIK3C3
PIK3CA
PIK3CB
PIK3CD
PIK3CG
PIK3R1
PIK3R2
PIK3R3
PIM1
PLCG2
PLK2
PMAIP1
PMS1
PMS2
PNRC1
POLD1
POLE
PPARG
PPM1D
PPP2R1A
PPP4R2
PPP6C
PRDM1
PRDM14
PREX2
PRKAR1A
PRKCI
PRKD1
PTCH1
PTEN
PTP4A1
PTPN11
PTPRD
PTPRS
PTPRT
RAB35
RAC1
RAC2
RAD21
RAD50
RAD51
RAD51B
RAD51C
RAD51D
RAD52
RAD54L
RAF1
RARA
RASA1
RB1
RBM10
RECQL
RECQL4
REL
RET
RFWD2
RHEB
RHOA
RICTOR
RIT1
RNF43
ROS1
RPS6KA4
RPS6KB2
RPTOR
RRAGC
RRAS
RRAS2
RTEL1
RUNX1
RXRA
RYBP
SDHA
SDHAF2
SDHB
SDHC
SDHD
SESN1
SESN2
SESN3
SETD2
SETD8
SF3B1
SH2B3
SH2D1A
SHOC2
SHQ1
SLX4
SMAD2
SMAD3
SMAD4
SMARCA4
SMARCB1
SMARCD1
SMO
SMYD3
SOCS1
SOS1
SOX17
SOX2
SOX9
SPEN
SPOP
SPRED1
SRC
SRSF2
STAG2
STAT3
STAT5A
STAT5B
STK11
STK19
STK40
SUFU
SUZ12
SYK
TAP1
TAP2
TBX3
TCEB1
TCF3
TCF7L2
TEK
TERT
TET1
TET2
TGFBR1
TGFBR2
TMEM127
TMPRSS2
TNFAIP3
TNFRSF14
TOP1
TP53
TP53BP1
TP63
TRAF2
TRAF7
TSC1
TSC2
TSHR
U2AF1
UPF1
VEGFA
VHL
VTCN1
WHSC1
WHSC1L1
WT1
WWTR1
XIAP
XPO1
XRCC2
YAP1
YES1
ZFHX3
ZRSR2
