# Supplementary material for: Genetic trajectory and clonal evolution of multiple primary lung cancer with lymph node metastasis
Source: Cancer Gene Ther. 2023 Jan 19;30(3):507–20. doi: 10.1038/s41417-022-00572-0 (PMC10014582; doi:10.1038/s41417-022-00572-0)
Supplement: Supplementary file 8 — Supplementary Data 8 [file 41417_2022_572_MOESM8_ESM.xlsx]

## Sheet: Sheet1
Supplementary Data 8. Pathway Enrichment based on MSK-IMPACT 468 Panel Genes.
This data shows the mutation status of MSK-IMPACT 468 panel genes in each tumor sample of our study and the pathway enrichment results based on it. 0: No mutation.
Gene	Pa1T1	Pa1T2	Pa1LN1	Pa1LN2	Pa1LN3	Pa1LN4	Pa2T1	Pa2T2	Pa2LN1	Pa2LN2	Pa3T1	Pa3LN1	Pa3LN2	Pa4T1	Pa4T2	Pa4T3	Pa4LN1	Pa5T1	Pa5LN1	Pa5LN2	Pa5LN3	Pa6T1	Pa6T2	Pa6T3	Pa7T1	Pa7LN1	Pa7LN2	Pa8T1	Pa8T2	Pa8LN1	Pa9T1	Pa9T2	Pa9LN1	Pa10T1	Pa10LN1	Pa10LN2	Pa10LN3	Pa11T1	Pa11T2	Pa11LN1	Pa11LN2	Pa11LN3	Pa11LN4	pathway
PIK3CD	0	0	0	0	0	0	0	0	0	0	0	0	0	0	0	Missense	0	0	0	0	0	0	Missense	0	0	0	Deletion	0	Missense	0	0	0	0	0	0	0	0	0	0	0	0	0	0	TCR Signaling
CARD11	0	0	0	0	Missense	0	0	0	0	0	0	0	0	0	0	0	0	0	0	0	0	Missense	0	0	0	0	Deletion	0	0	0	0	0	0	0	0	0	0	0	0	0	0	0	0	TCR Signaling
FOXP1	0	0	0	0	0	0	0	0	0	0	Missense	0	0	0	Missense	0	0	0	0	0	0	0	0	0	0	Missense	0	0	Missense	0	0	Missense	0	0	0	0	0	0	0	0	0	0	0	BCR Signaling
LYN	0	0	0	0	0	0	0	0	0	Splice_Site	Missense	0	0	0	0	0	0	0	0	0	0	0	0	0	0	Missense	0	0	0	0	0	0	0	Missense	0	0	0	0	0	0	0	0	0	BCR Signaling
SETD2	Missense	Splice_Site	Missense	Missense	Missense	Missense	0	0	0	Missense	Missense	0	0	Missense	0	0	Missense	Missense	Missense	Missense	Missense	Missense	0	0	Deletion	0	0	0	0	0	0	0	0	0	0	0	0	0	0	0	0	0	0	Histione Modification
KMT2C	Missense	0	Missense	0	0	0	0	0	0	Missense	Missense	Missense	Missense	0	0	Missense	0	0	0	Splice_Site	0	0	Missense	Splice_Site	0	0	0	0	0	0	Missense	0	Missense	Missense	0	0	Missense	0	0	0	0	0	0	Histione Modification
BRCA2	0	0	0	0	0	0	Missense	0	Missense	0	Missense	0	0	0	Missense	0	Missense	0	0	0	0	0	Missense	0	Missense	0	0	Missense	0	0	0	0	0	Missense	0	0	0	0	0	0	0	0	0	Histione Modification
ATM	0	0	0	0	0	0	0	0	0	0	0	0	0	Missense	Missense	0	Missense	0	0	0	0	0	0	0	Splice_Site	Missense	0	0	0	0	0	0	0	Deletion	0	0	0	0	Missense	0	0	0	0	Histione Modification
ARID1A	Missense	Missense	0	0	0	0	0	0	0	Deletion	0	0	0	0	Missense	Missense	0	Deletion	Deletion	Deletion	Deletion	0	0	0	Deletion	Deletion	Deletion	Missense	0	0	0	Missense	0	0	0	0	0	0	0	0	0	0	0	Chromatin Remolding
ARID1B	0	0	0	0	Missense	0	0	0	0	Splice_Site	Missense	0	Deletion	0	0	0	0	0	0	0	0	0	0	0	0	0	0	Missense	0	0	0	0	0	0	0	0	0	0	0	0	0	0	0	Chromatin Remolding
PBRM1	0	0	0	0	0	0	Missense	0	0	Missense	Deletion	0	0	0	0	0	Missense	0	0	0	0	0	0	0	0	0	Splice_Site	0	0	0	0	0	0	0	0	0	0	0	0	0	0	0	0	Chromatin Remolding
SPEN	0	Missense	Missense	0	0	0	0	0	0	0	Missense	0	0	0	0	0	Missense	Missense	0	0	0	0	0	0	Deletion	Missense	0	0	Missense	0	0	0	0	0	0	0	0	0	0	0	0	0	0	Transcription Regulation
MED12	Missense	Missense	0	Missense	0	Missense	0	0	0	0	Missense	0	0	0	0	0	0	0	0	0	0	0	0	0	0	0	Splice_Site	0	0	0	0	0	0	0	0	0	0	0	0	Splice_Site	0	0	0	Transcription Regulation
DICER1	0	0	0	0	0	0	0	0	0	0	Missense	0	0	Missense	0	Missense	0	Missense	0	0	0	0	Deletion	0	0	0	0	0	0	0	Deletion	0	Deletion	0	0	0	0	0	0	0	0	0	0	Transcription Regulation
RASA1	0	Missense	0	0	0	0	Missense	0	0	0	0	0	0	Missense	0	0	Deletion	0	0	0	Missense	0	Missense	0	Missense	0	0	0	0	0	0	0	0	0	0	0	0	0	0	0	0	0	0	MAPK Signaling
ERBB4	0	0	0	0	0	0	0	0	0	Missense	0	0	0	Missense	0	0	0	Deletion	0	0	0	0	0	0	Missense	Deletion	Deletion	0	0	0	0	0	0	0	0	0	0	0	0	0	0	0	0	MAPK Signaling
ALK	0	0	0	0	0	0	0	0	0	0	0	0	0	0	0	0	0	0	Missense	Missense	Missense	0	0	0	Deletion	0	0	0	0	0	0	0	0	0	0	0	0	0	0	0	0	0	0	MAPK Signaling
STAG2	Missense	Missense	0	Missense	Missense	Missense	0	Missense	0	0	Missense	0	0	0	0	0	0	0	0	0	0	0	0	0	0	Missense	0	0	0	0	0	0	0	0	0	0	0	0	0	0	0	0	0	Cell Cycle
MTOR	0	Missense	0	0	0	0	Missense	0	0	0	0	0	0	Missense	0	0	0	0	0	0	0	0	0	0	0	Insertion	0	0	Missense	0	0	Missense	0	0	0	0	0	0	0	0	0	0	0	Cell Cycle
FAT1	0	Missense	0	0	0	0	Deletion	0	Missense	0	Missense	0	0	0	0	Deletion	0	0	0	0	0	0	0	0	Missense	0	Deletion	0	0	Missense	0	Missense	0	Missense	Missense	Missense	Missense	0	0	0	0	0	0	Cell Adhesion
CALR	0	Splice_Site	Splice_Site	Splice_Site	Splice_Site	Splice_Site	0	Splice_Site	0	0	Splice_Site	Splice_Site	0	Splice_Site	Splice_Site	Splice_Site	0	Deletion	0	0	0	Splice_Site	Splice_Site	0	0	0	0	Splice_Site	0	0	0	0	0	0	0	0	0	0	0	0	0	0	0	Cell Adhesion
