# Supplementary material for: Genetic trajectory and clonal evolution of multiple primary lung cancer with lymph node metastasis
Source: Cancer Gene Ther. 2023 Jan 19;30(3):507–20. doi: 10.1038/s41417-022-00572-0 (PMC10014582; doi:10.1038/s41417-022-00572-0)
Supplement: Supplementary file 10 — Supplementary Data 10 [file 41417_2022_572_MOESM10_ESM.xlsx]

## Sheet: Sheet2
Supplementary Data 10. The Proportions of Shared Mutations by Different Tumors Within the Same Patient.
This data shows the number and proportion of mutations shared by tumor samples within individual patients under different logic (by tumor number and by tumor location). 'Shared by >=2 tumor samples' represents the mutation shared by 2 or more than 2 tumor samples, regardless of the origins (primary pulmonary tumors or lymph node metastases tumors) of the tumor samples.
Patient	Mutation	Shared by all tumor samples	Shared by >=2 tumor samples	Private to one sample		Shared by primary tumors and metastases	Primary tumors private	Metastases private
Patient1	Number	6	101	3663		61	1919	1790
	Ratio	0.00159151	0.0267905	0.971618		0.0161804	0.509019	0.474801
Patient2	Number	1	27	2475		20	1179	1304
	Ratio	0.000399521	0.0107871	0.988813		0.00799041	0.471035	0.520975
Patient3	Number	1	10	3941		9	2988	955
	Ratio	0.000253036	0.00253036	0.997217		0.00227733	0.756073	0.24165
Patient4	Number	1	194	2227		176	1443	803
	Ratio	0.000412882	0.0800991	0.919488		0.0726672	0.595789	0.331544
Patient5	Number	299	210	1006		439	720	356
	Ratio	0.19736	0.138614	0.664026		0.289769	0.475248	0.234983
Patient6	Number	5	24	1596
	Ratio	0.00307692	0.0147692	0.982154
Patient7	Number	266	129	6721		357	3163	3596
	Ratio	0.0373806	0.0181282	0.944491		0.0501686	0.444491	0.50534
Patient8	Number	2	53	1223		50	995	233
	Ratio	0.00156495	0.041471	0.956964		0.0391236	0.77856	0.182316
Patient9	Number	5	473	1277		478	1233	44
	Ratio	0.002849	0.269516	0.727635		0.272365	0.702564	0.0250712
Patient10	Number	10	46	1371		24	604	799
	Ratio	0.00700771	0.0322355	0.960757		0.0168185	0.423266	0.559916
Patient11	Number	1	19	518		14	204	320
	Ratio	0.00185874	0.035316	0.962825		0.0260223	0.379182	0.594796
