# Supplementary material for: Genetic trajectory and clonal evolution of multiple primary lung cancer with lymph node metastasis
Source: Cancer Gene Ther. 2023 Jan 19;30(3):507–20. doi: 10.1038/s41417-022-00572-0 (PMC10014582; doi:10.1038/s41417-022-00572-0)
Supplement: Supplementary file 11 — Supplementary Data 11 [file 41417_2022_572_MOESM11_ESM.xlsx]

## Sheet: Sheet1
Supplementary Data 11. The Mutation Status of Selected Genes in Each Sample.
This data of shows the mutation status of selected genes in each sample of our study and is utilized to perform the unsupervised clustering analysis. A total of 40 genes were selected, including 20 genes with the highest mutation frequencies in our data, 10 pan-cancer driver genes with top mutation frequencies except for the top 20 genes, and 10 lung cancer driver genes with top mutation frequenc…
Gene	Pa1T1	Pa1T2	Pa1LN1	Pa1LN2	Pa1LN3	Pa1LN4	Pa2T1	Pa2T2	Pa2LN1	Pa2LN2	Pa3T1	Pa3LN1	Pa3LN2	Pa4T1	Pa4T2	Pa4T3	Pa4LN1	Pa5T1	Pa5LN1	Pa5LN2	Pa5LN3	Pa6T1	Pa6T2	Pa6T3	Pa7T1	Pa7LN1	Pa7LN2	Pa8T1	Pa8T2	Pa8LN1	Pa9T1	Pa9T2	Pa9LN1	Pa10T1	Pa10LN1	Pa10LN2	Pa10LN3	Pa11T1	Pa11T2	Pa11LN1	Pa11LN2	Pa11LN3	Pa11LN4
TTN	1	1	1	0	1	0	1	1	1	1	1	1	1	1	1	0	1	1	1	1	1	1	1	1	1	1	1	1	1	1	0	1	0	1	1	1	1	0	0	0	0	0	1
MUC16	1	0	1	0	1	0	1	0	1	1	1	0	1	1	1	0	1	1	1	1	1	0	0	1	1	1	1	1	1	1	0	1	0	1	0	1	1	1	0	0	0	0	0
MUC19	0	0	1	0	0	0	1	0	1	1	1	0	1	1	0	1	0	1	1	0	1	0	1	0	1	1	1	1	0	1	1	0	1	1	1	1	0	0	1	1	0	0	0
FRG1	1	0	1	1	1	1	0	0	0	0	0	0	0	0	0	0	0	1	1	1	1	1	1	0	1	1	1	0	0	0	1	1	1	0	1	1	0	0	0	0	0	0	0
NBPF20	1	0	0	1	1	1	1	0	1	1	0	0	0	0	1	1	0	1	1	1	1	1	1	0	1	1	1	0	0	0	0	0	1	0	0	0	0	0	0	0	0	0	0
FSIP2	0	0	1	0	0	0	0	0	0	1	1	0	1	1	1	0	1	0	0	0	0	1	1	0	1	1	1	0	0	0	1	1	1	1	1	1	0	0	0	0	0	0	0
PCLO	1	0	1	0	0	0	1	0	0	0	1	1	1	1	0	0	0	1	1	1	1	0	0	0	1	1	1	1	0	0	1	0	1	0	1	0	0	0	0	0	0	0	0
FLNA	1	0	1	0	1	0	1	1	0	0	0	0	0	1	1	1	1	0	0	0	0	1	1	0	0	0	1	1	1	1	0	1	0	0	0	0	0	0	0	0	0	0	1
MUC4	1	0	1	1	0	0	1	0	0	0	0	0	0	0	0	0	0	1	1	1	1	0	0	0	1	1	1	1	1	1	0	0	0	1	1	1	1	0	0	0	0	0	0
SYNE2	0	0	0	0	0	0	1	1	0	0	1	0	1	0	1	0	1	1	1	1	1	0	1	0	1	1	0	1	0	0	0	1	0	1	1	0	0	0	0	0	0	0	0
DNAH14	0	0	0	1	1	0	0	0	0	1	1	1	1	0	0	0	0	1	1	1	1	1	1	0	1	1	1	0	0	0	0	1	0	1	0	0	0	0	0	0	0	0	0
FAT3	0	0	1	1	1	0	0	0	1	1	1	1	0	1	0	0	0	1	0	0	0	0	1	0	1	1	0	1	0	0	1	0	1	1	0	0	0	0	0	0	0	0	0
KIAA1109	1	0	0	0	0	1	1	1	0	0	1	0	0	0	0	1	1	1	0	0	1	0	0	0	1	1	1	0	0	0	1	1	1	1	0	1	0	0	0	0	0	0	0
VIM	0	0	1	0	0	0	0	1	0	0	0	0	0	0	1	1	1	1	1	1	1	1	0	1	1	1	1	1	0	1	0	0	0	0	0	0	0	0	0	0	0	0	0
ABCA13	1	0	0	0	0	0	0	1	1	0	0	1	0	0	1	0	0	0	0	0	0	0	1	0	1	1	1	0	0	0	1	0	1	1	1	1	1	0	0	0	0	0	0
LRP2	0	0	1	0	0	0	1	0	0	0	1	0	1	0	0	1	1	0	0	0	0	0	0	0	1	1	1	1	1	1	1	0	1	0	0	1	1	0	0	0	0	0	0
SETD2	1	0	1	1	1	1	0	0	0	1	1	0	0	1	0	0	1	1	1	1	1	1	0	0	1	0	0	0	0	0	0	0	0	0	0	0	0	0	0	0	0	0	0
UNC13C	0	0	0	0	0	0	1	0	1	1	1	1	1	0	0	0	1	0	0	0	0	0	0	0	0	1	1	0	0	1	0	1	1	0	1	1	1	0	0	0	0	0	0
ACTG1	1	0	1	1	0	1	0	0	0	0	0	0	0	1	1	1	0	1	0	0	1	1	0	0	0	1	1	1	0	0	0	0	0	0	0	1	0	0	0	0	0	0	0
CALR	0	0	1	1	1	1	0	1	0	0	1	1	0	1	1	1	0	1	0	0	0	1	1	0	0	0	0	1	0	0	0	0	0	0	0	0	0	0	0	0	0	0	0
LRP1B	0	0	0	0	0	1	0	0	0	1	1	0	0	1	0	1	0	0	0	0	0	0	1	0	1	1	0	0	1	1	1	0	1	0	1	0	1	0	0	0	0	0	0
APC	0	0	0	0	0	0	1	0	0	0	1	0	1	0	0	0	0	1	1	1	1	0	1	0	1	0	1	0	1	1	0	1	0	0	0	0	0	0	0	0	0	0	0
ARID1A	1	0	0	0	0	0	0	0	0	1	0	0	0	0	1	1	0	1	1	1	1	0	0	0	1	1	1	1	0	0	0	1	0	0	0	0	0	0	0	0	0	0	0
FAT1	0	0	0	0	0	0	1	0	1	0	1	0	0	0	0	1	1	0	0	0	0	0	0	0	1	0	1	0	0	1	0	1	0	1	1	1	1	0	0	0	0	0	0
KMT2C	1	0	1	0	0	0	0	0	0	1	1	1	1	0	0	1	0	0	0	1	0	0	1	1	0	0	0	0	0	0	1	0	1	1	0	0	1	0	0	0	0	0	0
RNF213	0	0	0	0	0	0	0	0	0	0	1	0	1	0	0	1	1	1	0	0	0	1	1	0	1	1	1	0	0	0	0	1	0	0	1	1	1	0	0	0	0	0	0
KMT2D	0	0	1	0	0	0	0	0	0	0	0	0	1	1	0	0	1	1	0	0	1	0	0	0	1	1	1	1	0	0	0	1	0	0	0	1	0	0	0	0	0	0	0
NUP214	1	0	1	0	0	0	0	0	0	0	0	0	0	1	0	0	1	0	0	0	0	1	1	0	1	1	1	0	0	1	0	0	0	0	0	1	0	0	0	0	0	0	0
PABPC1	1	0	0	1	1	1	0	0	0	0	1	0	0	0	1	1	0	0	0	0	0	1	0	0	0	0	1	0	0	0	0	0	0	0	1	0	0	0	0	0	0	0	0
KMT2A	0	0	0	0	1	0	1	0	0	1	0	0	1	1	1	0	1	0	0	0	0	0	1	0	0	1	1	0	0	0	0	0	0	0	0	0	0	0	0	0	0	0	0
BIRC6	0	0	1	0	0	0	1	0	0	0	1	1	1	1	1	0	1	0	0	0	0	1	0	0	1	1	1	0	0	0	0	1	0	0	0	0	0	0	0	0	0	0	0
EGFR	0	0	0	0	0	0	0	0	0	0	0	0	0	0	1	1	0	0	0	0	0	1	1	1	1	0	0	0	1	1	0	1	0	0	0	0	0	0	1	0	1	1	0
CSMD3	0	0	0	0	0	0	1	0	0	0	1	0	0	0	0	1	0	0	0	0	0	1	1	0	1	1	0	0	0	0	1	0	1	0	0	0	0	0	0	0	0	0	0
RBM10	0	0	0	0	0	0	0	0	0	1	1	0	0	0	1	0	1	0	0	0	0	1	0	1	0	0	1	1	0	0	0	1	0	0	0	0	0	0	0	0	0	0	0
ROS1	1	0	0	0	0	0	0	1	0	0	0	0	0	1	0	0	1	1	0	0	0	0	0	0	1	1	0	1	0	0	0	0	0	0	0	0	0	0	0	0	0	0	0
TP53	0	0	0	0	0	0	0	0	0	0	0	0	0	0	0	1	0	1	1	1	1	0	0	0	0	0	0	0	0	0	1	0	1	0	1	0	0	0	0	0	0	1	0
PTPN13	0	0	0	0	1	0	1	1	0	0	1	0	0	0	0	0	0	0	0	0	0	0	0	0	1	1	0	0	0	0	0	1	0	1	0	0	0	0	0	0	0	0	0
ERBB4	0	0	0	0	0	0	0	0	0	1	0	0	0	1	0	0	0	1	0	0	0	0	0	0	1	1	1	0	0	0	0	0	0	0	0	0	0	0	0	0	0	0	0
KIF5B	0	0	1	0	0	0	0	0	0	1	0	0	0	1	0	0	0	1	0	0	0	0	1	0	0	0	0	0	0	0	0	1	0	0	0	0	0	0	0	0	0	0	0
PTPRD	1	0	0	0	0	0	0	0	0	0	0	0	0	0	0	0	0	0	0	0	0	0	0	0	0	1	1	0	0	0	1	0	1	1	0	0	0	0	0	0	0	0	0
