# Supplementary material for: Genetic trajectory and clonal evolution of multiple primary lung cancer with lymph node metastasis
Source: Cancer Gene Ther. 2023 Jan 19;30(3):507–20. doi: 10.1038/s41417-022-00572-0 (PMC10014582; doi:10.1038/s41417-022-00572-0)
Supplement: Supplementary file 13 — Supplementary Data 13 [file 41417_2022_572_MOESM13_ESM.xlsx]

## Sheet: sheet1
Supplementary Data 13. The Proportions of Predicted Neoantigens Shared by Different Tumors Within the Same Patient.
This data shows the number and proportion of predicted neoantigens shared by different tumor samples within individual patients under different logic (by tumor number and by tumor location). 'Shared by >=2 tumor samples' represents the mutation shared by 2 or more than 2 tumor samples, regardless of the origins (primary pulmonary tumors or lymph node metastases tumors) of the tumor samples.
Based on tumor numbers (regardless of the origins of the tumor samples)
Patient	Number of neoantigens private to only one tumor sample	Number of neoantigens shared by >=2 tumor samples	Number of neoantigens shared by all tumor samples within individual	Total neoantigen number	Ratio of neoantigens private to only one tumor sample	Ratio of neoantigens shared by all tumor samples within individual	Ratio of neoantigens shared by all tumor samples within individual
Pa1	3247	14	0	3261	0.995707	0.00429316	0
Pa2	3199	4	0	3203	0.998751	0.00124883	0
Pa3	3412	0	0	3412	1	0	0
Pa4	3658	78	0	3736	0.979122	0.0208779	0
Pa5	3879	25	0	3904	0.993596	0.00640369	0
Pa6	1132	0	0	1132	1	0	0
Pa7	10884	8	0	10892	0.999266	0.000734484	0
Pa8	1896	47	0	1943	0.975811	0.0241894	0
Pa9	749	300	0	1049	0.714013	0.285987	0
Pa10	709	15	0	724	0.979282	0.0207182	0
Pa11	769	26	5	800	0.96125	0.0325	0.00625
Based on primary tumors and metastases
Patient	Number of neoantigens private to primary tumors	Number of neoantigens private to metastasis tumors	Number of neoantigens shared by primary and metastasis tumors	Total neoantigen number	Ratio of neoantigens private to primary tumors	Ratio of neoantigens private to metastasis tumors	Ratio of neoantigens shared by primary and metastasis tumors
Pa1	1846	1405	10	3261	0.566084	0.430849	0.00306654
Pa2	1581	1618	4	3203	0.4936	0.505151	0.00124883
Pa3	2540	872	0	3412	0.744431	0.255569	0
Pa4	2095	1564	77	3736	0.56076	0.41863	0.0206103
Pa5	1369	2526	9	3904	0.350666	0.647029	0.00230533
Pa7	5178	5706	8	10892	0.475395	0.523871	0.000734484
Pa8	1477	419	47	1943	0.760165	0.215646	0.0241894
Pa9	724	25	300	1049	0.690181	0.0238322	0.285987
Pa10	266	458	0	724	0.367403	0.632597	0
Pa11	314	460	26	800	0.3925	0.575	0.0325
