# Supplementary material for: Genetic trajectory and clonal evolution of multiple primary lung cancer with lymph node metastasis
Source: Cancer Gene Ther. 2023 Jan 19;30(3):507–20. doi: 10.1038/s41417-022-00572-0 (PMC10014582; doi:10.1038/s41417-022-00572-0)
Supplement: Supplementary file 14 — Supplementary Data 14 [file 41417_2022_572_MOESM14_ESM.xlsx]

## Sheet: READ ME
Supplementary Data 14. The Binding Affinities of Predicted Neoantigens Within Individual Patients.
This data shows the binding affinities of predicted neoantigens of primary tumors, lymph node metastases, and shared by primary tumors and lymph node metastases within individual patients. From Patient 1 to Patient 11, the data of each patient is shown in an independent table. This data was utilized to compare the predicted neoantigen binding affinity of the primary tumor and lymph node metastase…

## Sheet: Patient1
Supplementary Data 14.1. The Binding Affinities of Predicted Neoantigens Within Patient 1.
Primary tumors			Metastases			Shared by primary tumors and metastases
Ref	Alt		Ref	Alt		Ref	Alt
31715	45.22		50.73	51.29		125.86	73.89
266.51	118.09		1096.25	155.41		289.27	424.5
13.15	13.67		124.82	124.82		69.38	42.15
56.27	93.85		135.06	93.67		237.92	276.16
35073.2	275.65		26725.9	35.39		125.86	73.89
1469.24	41.3		9.24	9.24		434.9	63.88
400.71	77.25		18178.2	14.79		729.56	197.4
535.22	304.36		271.27	288.07		90.67	145.37
287.68	192.84		20936.5	70.94		69.38	42.15
326.29	191.53		37243.1	33.21		287.35	94.52
323.35	46.88		65.59	347.48		169.29	101.92
24635.1	35.33		24739.8	29.42		6816.93	300.57
7.3	8		35633.6	112.98		237.92	276.16
488.41	444.88		23.59	52.5		110.1	145.37
21942.2	27.48		131.17	70.44		289.27	424.5
197.81	87.27		385.64	155.54		237.92	276.16
114.73	86.06		117.89	68.71		125.86	73.89
54.72	42.36		3284.86	154.37		434.9	63.88
8627.79	227.76		701.65	314.1		729.56	197.4
1155.57	358.93		666.3	471.26		69.38	42.15
106.9	200		31861.6	389.12		287.35	94.52
2692.32	95.91		8.57	8.57		169.29	101.92
79.63	64.35		250.43	187.08		6816.93	300.57
9818.87	224.29		96.68	164.58
798.86	250.98		1058.02	137.9
85.84	69.28		126.26	151.32
22.76	7.17		35667.5	206.98
17.26	14.38		1235	243.28
58.76	118.71		177.6	233.76
90.97	90.97		933.88	480.08
209.26	204.95		41.99	25.86
13666.4	38.92		66.18	105.2
12.8	11.51		70.41	88.75
68.52	71.78		44.17	69.64
7266.06	75.9		24520.7	100.97
16.34	44.05		35.66	46.03
1171.37	105.72		74.96	89.2
10.35	4.66		220.44	220.44
1195.86	127.14		473.91	447.62
8.87	3.4		279.39	259.73
22059.8	41.24		42754.4	177.66
880.28	484.64		254.15	177
176.77	249.88		23265.7	25.66
24445.5	238.15		20.67	12.91
21602	27.96		152.94	246.67
1239.99	172.2		194.86	221.17
91.27	35.16		8.47	8.57
22998.1	461.75		289.96	354.14
41440.9	216.23		555.18	12.49
154.34	98.78		211.64	123.83
12321.5	125.9		3389.12	73.16
12.84	10.83		144.51	58.48
289.56	221.25		71.38	68.93
43.82	30.96		11852.9	7.69
810.47	317.05		4882.79	314.26
1930.63	400.41		10040.8	109.36
452.3	373.12		4.63	9.65
283.86	422.74		65.26	160.02
1243.01	162.13		179.79	142.97
2150.93	370.74		255.53	201.22
242.02	198.74		24105.1	83.41
246.82	131.04		1159.01	337.59
176.71	241.19		9.01	14.76
561.05	352.54		11324	43.65
178.61	93.24		23174	290.51
371.86	319.24		30862.7	43.88
2269.86	370.63		25780.4	462.71
33.45	108.11		548.98	236.4
100.15	135.27		869.78	49.68
554.42	377.14		23319.6	28.33
422.21	349.49		12586.9	306.82
473.93	450.07		1471.45	176.16
46.71	116.55		14.51	16.28
5387.31	264.65		145.96	167.32
80.77	228.12		16.96	32.72
29296.9	58.52		21130.9	129.48
30199.7	203.6		1160.82	432.2
1449.83	260.65		218.24	448.9
2839.61	405.87		345.55	66.57
323.16	273.75		97.73	222.51
425.87	225.52		189.21	192.87
7065.5	165.75		32906.7	68.69
8265.57	341.18		3382.45	240.67
1126.47	156.42		920.11	217.97
111.58	133.58		216.72	226.92
15127	174.11		420.16	397.42
9495.51	100.05		34172.3	216.68
93.75	198.33		3702.79	60.58
262.94	271.02		249.63	223.28
71.55	493.47		29.99	48.04
17.83	17.16		31704.1	263.34
38269.6	108.16		1183.44	321.8
170.2	218.6		752.78	487.75
249.51	81.37		4737.9	467.93
13427.9	32.95		25942.1	78.93
3846.58	492.86		317.19	148.85
42.41	60.43		3004.97	49.22
565.42	189.25		858.19	72.94
359.19	403.09		637.44	260.4
104.84	276.32		15302.8	366.18
23865.6	19.07		10404.9	399.96
170.25	95.66		19519.3	217.94
606.61	269.86		19519.3	372.23
17026.2	43.09		913.09	401.8
647.15	121.47		4541.64	481.39
130.13	27.21		30010	250.265
10476.5	192.14		181.17	82.41
482.95	144.42		1736.17	353.53
834.39	312.71		67.45	47.48
88.32	73.38		116	75.42
1320.79	411.53		169.35	152.4
20944	108.33		187.14	168.62
312.91	109.98		196.51	105.49
185.8	161.08		3627.84	480.74
7.8	6.97		35740.1	316.04
39.96	34.06		2603.14	49.43
164.17	9.45		12485.8	345.36
25060.7	493.28		1479.85	206.14
644.02	431.03		29.03	20.66
141.3	115.94		86.69	34.83
12.16	9.39		270.88	317
22711.5	89.86		1094.72	284.55
1172.06	96.89		379.69	379.69
57.28	46.84		838.59	469.08
147.93	302.12		28835.3	201.66
61.51	83.81		5046.83	159.93
46.32	296.06		107.81	173.14
398.16	400.31		39107.6	85.39
3744.29	451.22		13795.6	410.96
101.32	71.97		67.82	84.01
92.47	158.94		60.39	423.77
36301	172.46		433.7	112.86
334.67	334.67		191.85	68.17
10.4	25.76		765.17	429.81
12.73	11.99		218.61	148.87
508.3	463.41		406.58	268.78
3067.11	175.45		286.61	280.87
108.28	97.75		658.84	51.36
139.41	59.81		32295.1	119.34
9649.31	304.15		443.22	386.05
435.99	435.99		780.95	369.53
10570.6	161.8		125.93	110.69
232.8	180.66		95.21	90.41
346.44	115.17		205.04	229.55
33439.3	355.58		107.63	316.23
115.01	289.34		402.64	475.39
236.15	426.08		495.76	449.42
29832.1	286.83		453.75	112.19
17.89	36.21		162.25	208.98
35266.1	200.22		40.44	25.6
36.26	25.95		18.21	30.46
18839.4	57.98		19850.1	430.34
24.82	18.99		370.1	220.55
73.36	85.9		47.16	29.8
33608.3	284.7		805.27	56.59
167.81	195.83		781.02	163.47
936.01	242.63		34896.4	49.5
319.26	250.54		53.81	53.97
18793.2	423.45		341.89	318.3
28.02	15.82		15031.5	225.8
17665.9	88.37		170.82	416.18
834.13	260.93		36743.5	391.68
667.73	399.71		319.04	187.62
33.15	70.79		13067.3	303.3
71.16	131.71		85.83	123.12
130.29	116.45		32298.9	382.9
43.96	99.7		8872.12	151.58
156.66	251.26		604.7	163.59
61.15	77.68		278.64	34.05
215.29	231.35		50.17	48.87
151.25	354.9		19643.9	347.53
11493.6	425.3		507.08	177.7
851.57	268.76		26890.4	370.5
302.05	242.1		2199.82	248.08
93.45	121.85		15.87	34.03
85.51	31.23		28939.7	150.05
65.98	69.99		397.14	107.15
3142.02	222.93		13.93	31.18
674.19	169.1		757.31	146.22
639.87	436.41		675.54	147.94
239.2	225.27		114.13	279.82
20916.4	54.34		81.58	81.58
1203.8	94.18		100.9	115.55
326.56	247.03		8612.4	492.41
221.74	61.79		255.59	124.43
9906.48	11.48		495.93	495.93
13665.8	15.48		435.87	332.83
401.25	243.96		54.95	69.1
32.49	19.43		123.56	175.8
797.55	431.02		27.17	25.22
284.68	93.4		58.99	29.21
298.04	96.79		1540.29	63.03
14855.5	22.42		19.1	21.4
15126.7	358.63		414.41	78.48
2653.73	39.58		9976.07	466.34
40.95	86.6		57.97	55.46
126.81	281.04		214.86	345.53
1996.96	272.88		444.81	116.53
5084.87	289.5		215.02	180.28
33.33	43.6		765.06	309.54
389.21	305.64		3791.37	386.27
119.45	35.45		79.73	59.55
113.44	191.37		12057.4	110.12
42.78	84.11		80.14	19.56
45.7	27.39		260.06	399.1
846.98	98.36		225.16	222.46
424.14	99.53		141.72	108.4
7937.69	166.22		23.12	21.27
11869.6	288.13		88.48	81.43
24.96	33.84		652.12	296.91
263.96	185.51		497.55	69.82
646.18	302.6		86.27	440
316.41	134.51		171.37	90.24
287.93	278		694.98	446.68
13836.9	255.52		229.11	99.1
13169.2	194.14		157.07	357.63
21.01	37.7		94.26	161.04
22545	152.16		220.89	94.98
3494.54	320.78		29.01	126.03
29892.2	127.6		574.17	139.07
238.35	167.63		31.07	52.34
83.3	483.33		825.44	485.85
848.11	262.05		193.78	341.15
252.71	86		23132.1	58.87
18703.1	402.65		294.88	273.46
17324.4	9.52		125.91	167.53
22589.7	36.9		261.4	145.15
30605	73.24		51.91	103.16
282.89	137.29		93.72	117.57
75.14	96.71		21812	287.29
43.09	109.36		1054.36	190.69
1461.66	288.95		318.8	423.43
435.45	384.42		237.29	165.56
259.23	108.92		150.32	179.46
4975.8	250.15		1551.19	396.11
566.76	247.58		426.38	39.51
59.17	55.31		26.82	25.9
22551.8	52.47		5450.93	106.17
792.91	289.31		47.39	24.68
32.27	53.23		488.41	135.92
124.18	90.5		182.99	59.86
267.73	162.64		359.07	359.09
43.58	59.81		255.54	214.55
176.6	115.47		693.5	125.26
26.5	31.55		146.87	63.09
7958.59	314.2		23514.2	433.16
507.84	271.68		8.4	14.4
77.72	108.8		8890.67	433.37
11115.7	138.14		761.89	417.69
142.18	100.19		13.34	29.34
180.29	108.94		270.9	92.29
205.82	380.49		10962	17.22
115.97	67.96		9.59	6.5
454.62	283.77		80.83	24.68
531.32	431.09		5619.51	293.47
255.6	282.97		282.47	346.14
225.75	76.66		1188.65	183.84
70.3	46.28		2724.76	184.06
23.09	17.01		1438.16	378.56
400.94	145.54		50.36	97.01
322.52	166.03		135.75	121.72
635.9	369.19		9644.72	339.82
320.37	15.47		800.72	173.82
31088.2	498.02		4515.14	330.7
200.77	165.79		323.35	397.21
254.63	149.93		18.46	10.08
217.8	143.4		29506.6	296.68
281.4	278.2		99.49	17.46
148.17	292.48		98.22	49.34
923.6	399.19		5531.13	276.98
24673.5	163.77		30309.4	239.05
9.04	10.23		757.79	331.69
923.6	120.41		252.11	360.65
716.44	127.13		3650.13	127.47
103.5	180.56		225.52	100.34
644.58	417.5		879.7	483.68
37.49	135.52		114.91	16.38
412.01	307.5		252.86	132.07
42171.8	163.2		890.73	309.88
56.92	34.9		1026.27	435.78
333.85	360.29		4108.97	83.03
301.1	221.16		176.97	101.1
263.53	77.76		63.94	34.21
374.41	462.85		416.54	331.35
163.77	55.93		27021.9	402.43
163.61	144.22		230.56	24.38
112.41	140.55		10527	392.28
51.54	64.55		669.28	267.98
34788.6	289.86		34904	138.31
51.54	24.2		6617.3	89.47
131.23	431.46		350.46	248.64
9013.1	380.39		14527.9	34.71
148.29	80.64		39.55	180.87
14.72	11.33		558.16	339.06
206.06	150.55		160.84	100.32
148.29	158.28		46480	256.38
14.72	20.36		77.31	76.49
206.06	191.05		77.31	77.31
2119.19	219.51		4066.07	101.71
190.07	131.06		33207.5	293
2003.82	484.86		392.85	124.88
142.24	104.98		28006.9	493.72
9.75	13.67		1655.74	363.66
29427.8	162.33		4032.08	167.32
18926.2	455.24		27185.8	499.44
309.42	423.81		361.33	371.18
18296.4	63.45		307.45	121.01
89.88	107.46		8742.15	316.21
795.65	220.76		603.29	241.98
248.82	265.58		123.42	196.32
19134.4	453.72		191.99	284.73
535.1	384.16		1424.38	117.26
193.22	473.86		3590.71	331.5
152.15	122.89		589.49	20.82
981.39	215.58		60.87	58.8
187.64	187.64		16.26	8.14
90.48	423.51		815.63	183.65
162.47	202.5		54.56	18.49
141.99	105.05		10479.4	13.26
428.59	331.72		29692	313.08
1461.56	242.59		286.03	233.72
435.62	274.34		329.67	401.19
1387.52	201.36		6734.82	220.42
615.41	44.21		308.01	257.25
25.9	52.83		294.77	292.89
224.59	162.56		2628.45	233.73
59.79	41.35		46.58	38.83
193.1	13.38		5499.75	12.88
107.28	26.23		168.13	111.93
215.62	35.21		371.75	182.91
851.54	407.14		378.71	279.66
87.71	132.46		211.28	188.53
16079.5	72.89		810.29	24.67
1008.89	203.69		7487.04	354.57
432.37	68.99		1109.13	286.72
6768.42	291.01		629.09	255.6
2523.96	76.09		131.01	90.48
26032.7	278.29		724.74	117.08
210.58	37.7		128	233.5
679.62	450.48		470.8	160.84
128.65	165.22		717.1	172.27
170.41	277.57		59.18	85.03
107.2	135.16		43.33	60.48
1001.33	153.09		938.34	338.05
349.26	333.88		43.7	35.32
156.28	274.06		20419.1	106.18
13945.7	422.53		83.83	66.8
543.81	421.29		23.84	37.33
1491.9	146.07		124.05	105.74
38668.3	455.69		37.96	35.94
1562.28	264.64		108.12	61.52
125.18	282.64		43.71	43.71
60.89	86.48		783.7	401.94
7.97	11.07		1221.7	28.95
35.27	21.28		110.56	78.63
860.17	248.32		17409.4	273.89
14.22	16.24		677.38	63.46
54.54	90.4		8314.63	183.83
40028.9	484.12		386.48	232.46
251.96	90.12		72.18	98.91
22.13	25.68		36813.6	408.06
142.97	208.21		96.98	91.13
105.19	261.05		629.62	249.51
1472.2	360.5		29.2	23.33
455.53	45.12		525.5	32.36
317.81	497.69		333.81	204.29
137.28	187.89		113.66	189.11
33274.4	258.05		10.69	16.07
3892.76	271.26		397.89	397.89
57.64	32.33		5120.2	400.69
31773.8	118.38		30626.5	178.94
94.58	96.67		60.11	309.72
19884.5	420.32		313.93	251.87
34110.6	230.8		22288.9	128.47
169.08	128.53		403.43	392.2
98.63	67.63		1142.88	292.79
61.92	41.9		2056.38	395.51
98.63	95.95		6553.25	322.14
61.92	88.64		247.24	434.47
62.42	41.8		89.44	119.9
733.51	260.6		305.47	198.05
2479.03	407.79		86.56	231.2
39740.6	254.26		547.77	251.21
24523.4	66.71		25920.5	86.64
22971	131.42		18577	58.44
466.14	25.52		186.66	295.6
626.93	381.27		283.98	391.14
96.41	215.41		358.64	388.38
115.77	71.2		458.04	267.65
1484.06	14.81		121.15	234.76
37579	404.88		372.5	216.68
852.06	399.67		100.12	460.74
197.15	79.18		54.9	74.51
173.44	205.19		28415.6	162.68
369.28	414.45		41.35	112.44
683.72	428.42		224.68	161.17
8701.48	20.35		47.39	167.86
35152.6	180.93		32.74	15.78
13347.4	215.19		155.12	33.08
10.47	9.51		29738	292.44
27.78	25.65		605.52	352.14
83.84	31.83		578.53	286.05
1105.84	338.39		475.69	337.25
1677.21	223.87		5702.07	387.63
206.27	63.24		29531.5	104.67
276.64	68.03		17180.7	157.09
14487.2	62.31		549.41	211.99
2492.75	401.04		183.63	81.62
26110	175.97		13569.7	14.62
225.43	395.78		250.93	250.93
444.18	351.52		343.12	344.46
12.64	5.94		64.36	61.79
27.32	9.76		376.03	267.14
108.73	25.54		81.83	92.46
12808.3	187.13		554.99	255.22
16116.3	164.76		2286.92	253.67
61.27	10.89		33400.3	482.56
79.9	13.83		340.91	248.25
238.12	156.58		130.89	144.98
1128.28	333.85		130.89	194.01
241.74	264.01		344.84	217.02
100.47	269.11		2630.63	147.89
429.07	183.18		466.72	285.71
344.83	432.87		56.17	62.43
121.88	68.27		355.88	298.78
3363.62	415.03		343.39	246.24
18.9	12.55		12591.4	140.36
21643.7	69.37		386.73	150.18
11.11	11.95		721.91	29.1
500.19	72.9		134.07	256.59
40.46	12.99		228.57	61.1
19576.5	9.27		19580.7	338.43
19841.1	24.68		245.18	385.31
34746.5	78.99		283.66	185.41
32136.1	73.19		6926	309.01
545.99	200.93		18603.4	476.87
19.14	19.71		91.55	11.91
26396	135.62		6.54	9.49
501.34	369.9		770.59	411.74
152	177.49		23.18	30.01
152.55	136.64		401.25	219.15
130.06	88.54		384.98	211.84
39.94	98.6		10955.7	451.79
503.13	25.89		1172.83	470.61
47	60.34		27.37	39.16
293.94	176.62		1134.55	15.14
34509.7	60.2		17047.2	78.34
103.51	443.14		90.76	67.68
289.42	66.97		7827.58	42.71
293.9	340.11		60.34	73.2
14324.3	10.7		92.49	109.65
23403.8	345.91		22650.6	76.11
7691.66	392.53		11.4	17.03
452.9	93.57		1125.19	315.01
204.83	111.46		39229.6	91.22
26912.2	188.35		359.3	122.59
3700.35	185.91		217.18	131.72
224.42	89.3		330.88	354.18
23.21	22.21		82.57	96.69
152.82	118.41		18438.1	414.76
29745	359.98		17073.8	428.05
2262.19	102.27		93.25	127.76
55.09	59.45		247.39	216.69
309.5	309.57		380.435	258.41
699.65	267.5		56.78	130.55
177.57	271.61		615.9	475.19
1408	468.73		110.95	150.8
117.15	84.32		9.49	7.16
117.15	185.1		1273.05	253.69
178.52	140.52		110.11	57.85
254.48	263.79		161.17	170.32
203.45	81		355.6	259.03
16.46	37.18		95.81	257.29
449.37	92.74		47.92	21.82
166.44	115.42		4995.27	457.24
25504.9	37.67		181.45	376.63
1457.87	498.44		142.57	74.52
22786.6	40.05		47.59	77.47
8195.04	145.65		20.76	25.53
153.03	232.55		378.45	454.53
1221.28	97.52		10648.2	25.36
286.96	202.62		2886.82	498.17
4066.47	67.61		91.63	259.92
375.185	193.09		249.16	328.66
148.12	60.1		4649.19	75.21
339.9	175.32		813.78	260.68
348.74	475.02		3423.25	287.53
25019.8	264.74		341.66	86.26
450.6	113.21		230.38	230.38
1003.51	379.01		18757.8	90.27
91.03	90.53		171.8	36.19
292.55	217.46		46.09	45.28
2748.92	276.87		1529.73	420.1
18192.2	45.34		214.11	397.66
86.98	90.07		907.67	434.88
19.8	22.62		23628.9	51.75
45.68	83.55		312.75	78.88
25.25	25.78		148.1	328.1
52.13	31.51		36771	340.47
228.43	317.48		29.45	221.66
294.67	335.25		139.11	35.51
31.47	26.67		54.73	25.88
28141.2	185.76		112.45	97.03
291.37	196.72		3660.37	86.37
197.59	412.66		12701.9	388.71
19.6	327.03		10333.9	174.62
115.89	115.89		199.23	242.41
10.45	126.04		2563.76	57.71
25.36	61.08		44.64	35.26
17787.5	307.1		27298.4	183.35
360.61	200.07		5327.43	411.98
9246.51	323.28		216.2	142.8
40.34	31.45		129.75	157.29
38.05	50.62		190.76	445.68
618.3	406.74		34.53	58.51
12.4	4.65		221.17	374.45
261	370.47		691.16	393.4
261	147.61		16.02	40.2
109.54	302.44		21836.1	27.94
109.54	46.34		39296.3	187.43
22350.7	313.72		4972.46	81.85
89.94	106.45		15.81	13.67
181.15	184.54		257.38	212.03
35895.9	116.6		958.19	301.66
20145	422.61		840.8	484.42
141.57	114.16		163.03	75.7
300.88	250.22		1382.14	57.57
107.93	272.51		155.43	20.4
692.94	444.14		28870.5	75.59
128.42	105.41		10274.9	289.07
1394.43	363.17		9980.93	42.1
61.22	76.98		8876.44	382.11
1049.81	127.18		279.34	492.44
18012.3	13.74		127.22	379.09
41475.4	453.67		1461.97	488.39
65.93	51.13		224.95	146.34
200.89	190.64		278.81	95.03
270.47	225.04		358.94	68.23
19727.4	337.47		300.9	288.23
1190.06	480.64		130.42	115.03
134.34	206.92		17358.8	34.25
1282.81	147.54		25177.8	269.29
182.01	287.99		176.4	468.31
2922.4	69.73		69.21	21.22
30.08	34.07		103.83	17.4
11646	473.46		13272.9	154.88
88.88	102.02		18.78	32.51
26307	100.23		3811.2	31.64
8903.67	14.42		344.35	286.02
265.03	164.16		5873.71	218.28
314.9	341.09		19.25	10.56
17099.7	475.15		2820.02	247.22
17506.3	233.99		28.29	36.28
28639.4	138.81		128.12	5.27
60.21	29.03		29898	81.11
60.21	36.59		163.49	77.98
899.64	219.69		10.09	12.19
48.14	363.73		35.76	75.55
15034.6	18.78		215.35	40.09
809.69	82.35		156.24	15.32
891.19	191.81		28556.2	90.83
324.77	95.37		51.63	116.66
322.62	156		68.37	66.29
374.96	260.81		45.47	45.47
14.53	21.76		8214.31	315.11
135.16	10.28		232.8	408.22
29487.1	431.43		260.05	184.85
11171.4	156.29		29477.2	248.03
13.74	22.1		2976.68	44.05
30.98	30.26		14.69	62.41
3636.37	355.97		2549.02	264.56
709.54	435.43		33.13	82.37
514.71	367.03		4483.83	175.26
3342.8	138.97		27060	157.22
286.25	372.1		1689.18	209.59
271.84	329.68		9204.78	6.25
158.91	57.83		35954.2	161.34
1115.19	163.58		55.33	58.36
341.22	397.04		21499	197.71
621.95	174.15		114.27	251.31
330.91	137.11		5857.65	201.16
2998.21	6.62		363.79	187.89
14.01	14.7		184.55	172.12
52.09	62.13		4563.81	184.78
35.96	43.07		4869.02	371.43
34403.4	495.98		41590.9	462.3
10.21	5.78		35.94	25.82
37.47	37.7		81.53	45.3
15.1	39.78		19.69	18.73
40.15	51.01		253.42	157.58
4.67	8.18		294.23	212.14
6118.12	8.89		255.78	238.25
647.91	391.7		607.3	428.77
25000.3	98.43		5425.92	186.84
73.75	277.79		20486.8	189.58
11918.7	260.65		1324.29	244.13
1648.98	255.58		192.72	311.34
12959.6	163.31		286.79	325.5
155.39	114.62		192.72	448.81
5831.66	26.98		192.72	192.72
34285.3	385.33		286.79	286.79
695.51	468.21		2915.89	78
15.13	11.97		20217.7	219.13
512.09	270.13		810.29	211.7
1968	15.66		1385.15	227.61
512.09	471		13916.8	217.34
128.65	87.28		111.62	74.79
395.64	335.18		524.54	176.33
285.44	314.09		6138.54	188.71
333.12	26.9		211.73	440.53
80.61	65.37		236.74	70.05
13.75	14.93		461.25	174.23
250.74	306.18		27.31	14.58
8413.09	66.87		320.38	216.69
52.04	51.49		10092.9	143.47
57.21	32.1		24.25	46.19
27.84	30.01		14.06	22.06
6020.15	36.82		129.25	171.21
57.07	76.15		206.19	419.98
33887.7	104.01		44.09	95.9
5.16	4.74		99.78	175.81
8.01	7.1		930.58	135.33
29810.5	296.93		53.94	45.63
117.55	42.69		436.17	339.49
12.53	11.55		3536.57	128.69
15836.6	67.93		14897.6	237.53
27.84	24.64		7795.38	136.33
20.04	269.32		1485.67	40.81
20.91	134.87		193.66	141.99
99.35	66.09		27251.8	444.25
71.88	49.69		31420	315.29
24140.9	110.82		11521.6	470.96
12698.8	295.61		58.8	91.46
120.56	69.85		394.62	238.415
9607.02	115.88		33.52	57.66
1185.71	248.68		12.19	20.44
169.58	187.05		378.77	259.3
164.27	119.26		133.67	86.74
86.92	83.93		1551.08	396.84
40691.3	125.7		1205.28	390.51
144.8	147.18		195.65	165.11
90.63	60.47		334.48	215.9
198.55	158.33		32800.8	172.54
4537.27	372.52		560.58	480.2
115.06	290.81		5242.75	74.96
651.22	193.35		54.28	109.57
96.06	355.93		376.99	330.11
21.4	61.06		33180.9	251
80.22	238.57		473.54	407.39
4861.18	331.59		273.92	102.98
317.79	220.89		5132.85	295.88
10623.7	87.27		8432.23	90.35
61.78	20.53		90.99	128.97
8252.17	99.59		48.73	204.94
109.73	89.25		12.33	8.98
617.6	443.56		188.85	170.14
426.96	329.15		4194	343.58
2006.25	181.25		22573.1	226.54
211.6	308.9		95.08	157.96
1155.61	445.51		67.61	111.83
785.05	486.99		28.57	62.65
86.42	44.4		2576.41	338.21
2548.52	319.78		42.66	24.65
1772.73	371.17		4020.88	60.37
169.41	142.04		132.31	96.88
24717.6	294.85		58.91	49.61
238.46	89.3		99.62	158.61
183.18	71.72		7595.73	47.01
192.17	201.82		6918.21	310.07
555.86	455.5		72.93	72.77
4534.72	42.04		610.1	334.27
569.34	297.07		119.13	94.01
209.31	207.97		172.5	247.77
20709.4	311.6		622.4	434.13
29.28	36.94		680.71	111.37
202.25	117.35		3026.04	65.63
2828.82	484.77		475.56	205.64
403.48	330.97		16276.6	168.27
1398.19	453.38		24257.1	489.12
2696.22	453.79		281.45	191.95
43.54	270.6		11242.7	79.09
1380.3	283.38		13.35	24.27
74.97	74.97		90.19	138.03
531.04	273.49		3310.8	467.46
1442.99	190.56		1611.83	185.71
439.81	194.59		17292.4	136.82
2852.11	488.21		26527.1	484.58
176.8	171.92		84.54	59.97
2679.91	341.27		247.39	76.99
374.1	196.5		582.07	422.13
4029.94	447.74		1040.49	263.51
485.86	255.22		2391.77	374.09
5040.12	21.76		204.98	363.7
5651.76	11.76		38.29	68.44
427.22	181.26		510.04	387.44
461.17	295.07		480.44	370.26
795.8	136.83		577.73	496.7
142.82	112.4		11222.1	361.18
13.75	26		71.17	52.33
39.17	40.34		125	275.78
71.51	63.21		358.58	343.27
1137.08	272.78		218.45	216.39
88.66	67.87		917.54	242.55
82.52	72.76		505.86	242.39
147.67	336.51		765.05	419.31
7551.96	166.21		246.17	428.93
129.23	134.81		100.68	173.24
620.74	295.64		66.67	99.45
368.56	436.92		223.5	132.23
315.04	241.75		73.77	35.08
351.69	61.72		408.75	212.46
966.67	110.09		8437.16	280.54
489.06	396.24		341.4	309.94
497.7	98.48		101.8	101.8
1057.52	295.81		425.43	274.53
458.07	119.1		550.63	469.41
23.46	24.41		38.4	67.43
234.02	182.26		77.31	77.31
29.37	21.56		769.84	50.09
112.71	38.51		19946.3	324.57
17764.6	404.42		110.57	100.6
21669	33.93		36106.3	375.77
483.08	174.85		6750.51	281.29
259.5	259.5		328.37	439.05
9349.52	378.93		424.45	484.6
52.67	89.18		210.48	260.98
846.23	56.14		167.16	330.49
179.54	189.84		350.16	349.31
240.45	97.68		28.88	20.72
41.31	56.83		5485.3	81.01
41.31	65.64		183.1	161.87
17.31	36.29		5138.8	401.54
822.57	367.26		4925.82	427.58
542.01	489.94		23.56	35.06
1516.76	480.44		661.2	119.66
2353.37	123.53		1324.29	244.13
23173	261.73		192.72	192.72
29.48	42.49		286.79	286.79
163.46	104.43		619.79	24.34
332.72	239.96		27105.7	31.68
335.25	47.08		276.98	103.52
34611	313.27		130.58	130.58
667.11	231.12		395.49	240.16
2019.16	85.6		428.63	207.44
1326.97	92.06		31533.7	234.46
686.13	389.16		24.69	14.92
222.46	222.46		160.26	123.21
54.37	220.71		9.36	467.27
3578.8	412.06		289.07	35.65
310.78	85.41		108.6	204.65
33063	130.06		482.4	478.47
87.07	412.07		1262.36	113.98
29898.6	295.68		74.06	45.3
563.99	457.45		57	89.65
272.8	39.75		596.35	175.58
272.8	262.27		617.95	319.35
166.81	166.81		639.05	267.94
8.22	9.47		34624.9	183.98
107.7	145.65		212.25	132.08
69.6	30.46		32433.7	127.21
650.01	271.63		64.5	38.07
187.31	444.32		8099.05	209.81
279.53	449.18		102.58	247.44
272.42	270.53		166.12	92.52
301.63	210.61		41.8	40.68
6281.04	286.06		10.98	9.7
465.28	465.28		436.25	359.27
268.49	399.21		37.05	55.1
29.75	55.56		18.19	61.74
67.93	34.51		189.37	79.07
20890.2	320.98		86.55	100.85
199.67	199.67		81.1	40.92
1444.44	219.67		198.77	199.88
229.28	181.86		117.35	235.24
25035.7	35.85		79.24	197.69
1232.37	411.26		1784.41	24.82
1068.38	290.36		1041.96	261.02
378.16	308		680.58	154.06
2456.84	425.68		22167.7	67.46
301.63	196.63		69.71	98.99
10545.1	32.79		90.53	60.1
370.62	33.84		45284.7	213.8
278.84	15.82		26618.3	38.77
211.75	168.55		37196.3	170
81.76	78.84		9339.62	43.28
410.85	407.73		97.44	122.88
8333.64	34.26		114.6	81.57
7057.01	136.95		18953.5	37.93
20606.6	13.37		51.98	51.98
24097	52.69		15329.5	92.38
1399.75	37.43		32.47	44.95
29670.5	239.35		102.13	86.11
63.25	115.77		14370	353.16
257.25	300.44		42754.4	50.99
13436	11.61		163.27	133.97
41095.2	349.18		2792.15	360.45
16754.8	151.29		534.32	186.53
11.17	31.3		107.84	113.02
581.2	364.87		50.33	56.33
389.96	225.2		1100.59	240.05
202.46	404.49		742.99	433.79
40.05	65.19		97.06	114.17
106.21	23.8		64.21	257.16
384.64	19.41		12575.7	274.98
75.32	100.42		1364.84	234.77
443.6	472.63		134.61	86.48
35.22	51.13		477.37	230.25
26618.3	92.89		628.85	440.56
33949	255.46		223.8	208.67
34261.2	18.28		223.8	127.56
761.76	56.21		472.44	412.58
705.88	125.35		399.26	471.43
292.54	155.99		45.42	36.61
3864.43	96.33		580.66	154.77
23631.2	61.04		22711.8	79.45
2140.79	321.91		232.57	218.16
72.4	322.57		520.47	490.03
825.62	325.84		103.17	177.94
204.6	457.44		275.38	452.95
133.26	99.39		31589	497.29
105.88	108.05		716.22	384.82
47.72	148.94		466.56	349.91
21696.2	139.82		541.3	83.78
24.71	30.25		39.86	62.46
38976.6	80.31		245.21	139.02
39480.4	113.09		4530.9	363.99
39868.9	468.59		288.89	245.74
39749.2	396.44		133.19	24.37
19324.8	31.02		2538.78	422.64
7030.95	493.35		570.87	157.8
263.15	343.94		387.61	189.04
4833.38	346.05		16480.8	491.22
39.55	178.7		5688.94	495.02
723.93	493.79		53.82	43
315.33	315.33		21.64	19.49
153.03	204.15		5077.45	173.34
15.66	74.7		1191.7	253.01
8827.5	125.33		90.37	87.81
253.02	253.02		130.39	110.87
294	255.93		26812.5	210.39
3198.2	218.17		160.02	334.84
371.42	356.05		121.61	125.98
131.68	44.4		236.09	460.23
13391.6	417.27		231.44	265.71
368.89	223.44		471.68	90.23
96.51	346.92		31.27	28.94
121.26	90.78		98.07	224.69
2159.35	287.6		98.07	76.8
57.83	36.69		112.25	468.09
25863.1	92.03		31.83	70.03
216.98	245.69		136.52	81.93
407.4	80.47		668.43	342.94
83.37	26.69		148.38	284.22
388.28	308.96		411.2	387.1
51.9	35.93		113.19	104.89
107.99	42.66		323.49	300.03
58.82	58.82		686.18	120.5
85.69	87.1		36.16	36.36
501.33	452.2		11996.3	116.52
1037.26	414.9		21621.7	310.45
44.73	118.44		656.59	23.63
34.26	22.2		837.29	105.11
608.17	469.08		24.42	15.99
889.81	86.18		54.88	137.97
12261.7	467.59		156.46	23.31
26627.2	327.68		301.15	297.84
83.75	328.15		121.98	97.23
186.59	213.12		163.46	160.93
259.27	143.63		116.91	13.25
12.56	24.58		6.19	420.37
14151.2	18.94		8319.67	99.38
3833.9	55.62		7.95	110.66
177.95	132.56		726.12	158.86
56.25	123.28		311.87	376.37
4598.26	375.62		178.21	178.52
88.86	106.69		333.45	356.5
225.16	219.3		53.08	73.82
251.74	196.62		33214	145.1
25300.1	331.4		138.22	57.02
30830	247.13		31478.5	250.42
14.94	31.51		932.22	266.24
17.15	13.61		1902.12	183.9
44.25	32.99		373.94	390.67
120.54	415.86		6721.72	408.92
562.7	163.91		12.65	10.25
80.2	48.17		443.31	115.68
80.2	82.16		290.48	495.6
60.12	47.06		129.81	261.69
191.43	204.47		249.99	213.22
25620.2	53.44		1846.85	240.52
114.71	115.45		560.42	220.75
120.54	152.76		165.79	459.25
540.48	358.62		496.2	220.18
123.46	103.64		70.16	170
192.59	49.67		945.43	436.81
34050.5	90.11		87.33	92.95
2573.9	412.35		163.46	216.7
249.6	145.4		17.53	15.78
7687.41	450.78		23389.3	133.86
12411.9	27.16		136.3	72.59
24597	431.74		20.38	15.58
469.77	465.69		366.37	269.26
160.4	153.91		523.04	290.33
7426.53	170.23		27.88	15.15
727.63	438.37		225.61	349.74
279.34	180.74		109.51	308.25
1154.6	168.95		11416.4	148.15
193.42	194.23		11362.6	44.54
125.58	95.57		296.14	34.59
54.09	56.69		421.8	79.22
8174.32	203.83		485.71	482.99
96.22	95.47		42815.9	234.38
384.74	407.43		55.49	30.42
50.75	71.2		512.38	459.05
90.5	22.4		930.91	183.58
55.29	128.17		12.36	22.6
16.61	14.98		33088.4	407.17
98.67	82.17		52.72	77.03
926.12	89.45		115.9	204.72
20.27	7.35		8.51	5.77
180.46	216.83		306.49	53.85
23173	365.53		461.57	109.85
252.17	134.58		335.06	266.45
230.49	159.78		38	36.83
5148.09	442.23		18549.9	41.48
240.14	442.71		84.48	75.86
21120.8	349.16		113.3	123.37
159.68	137.93		296.63	154.56
243.98	415.96		167.23	119.67
3716.04	469.34		329.26	274.75
115.77	337.16		200.41	182.2
614.12	456.12		202.23	196.88
10.5	56.66		172.21	205.8
19669	198.84		133.24	119.71
152.92	180.88		26.89	28.24
13194.9	283.45		227.06	16.09
770.01	89.78		9.39	8.39
713.83	32.4		403.96	314.22
133.78	66.47		102.55	21.4
370.98	194.58		285.94	81.59
129.22	366.49		245.08	47.88
415.81	356.39		55.34	54.09
962.86	105.09		172.46	173.09
66.79	86.76		88.29	33.24
579.12	301.47		1530.31	238.73
142.29	342.71		625.11	118.64
1685.54	472.23		2263.46	341.95
20465.8	331.78		283.43	301.71
984.65	63.21		873.43	45.81
47.67	217.4		52.15	128.98
301.17	340.37		15697.1	275.6
806.12	327.11		3579.22	79.73
132.08	107.92		12798.3	200.14
92.75	295.19		34592.3	409.96
5483.11	316.94		216.74	182.93
31747.3	336.64		230.29	213.76
392.75	260.04		289.02	311.61
33.18	42.35		123.8	143.88
33.18	37.98		18.9	27.09
42.43	65.38		27266.3	413.42
412.49	290.28		186.99	151.57
11.67	13.9		84.02	164.26
281.13	389.08		42.49	67.33
31257.9	159.37		464.02	395.17
253.64	365.54		356.49	247.3
294.74	483.63		508.45	155.73
21789.8	464.1		9390.27	212.34
2700.95	296.06		1555.06	320.4
774.77	161.34		230.66	96.5
1896.45	491.48		80.8	77.82
38.47	16.87		248.93	58.07
19.54	26.26		1596.61	389.48
276.2	186.34		18202.6	118.18
312.82	349.63		437.51	355.95
106.99	154.61		533.09	336.21
91.86	27.68		108.69	114.91
3233.41	461.36		38690.5	421.76
18415.7	26.62		29407.5	239.11
2729.92	118.95		1637.92	275.3
17300.1	41.82		104.12	37.49
28.08	53.28		302.11	258.39
346.04	427.85		26.77	29.22
666.53	350.26		61.18	56.74
95.1	95.1		1212.48	63.45
942.65	99.39		21166.1	31.63
90.04	114.49		257.12	43.26
560.24	187.5		118.22	92.05
125.81	251.52		311.21	82.56
616.32	151.43		561.83	205.43
29732.5	355.76		355.19	215.58
151.89	151.89		355.19	137.45
813.33	378.88		181.64	191.65
470.07	323.84		108.99	14.98
2691.56	438.86		3840.34	328.18
29.95	17.18		140.1	112.9
29.5	29.5		6.65	6.29
30.16	30.16		27798.3	366.13
125.92	165.81		55.74	89.69
9005.01	150.43		198.96	331.06
6.69	12.92		133.76	131.55
31306.3	82.23		311.69	262.81
21155.4	370.47		240.87	331.22
142.29	197.51		141.18	183.77
1786.65	475.98		165.81	130.22
47.27	31.96		11934	367.31
206.95	94.62		1052.59	426.73
13.02	33.22		78.56	21.27
34.24	96.31		59.88	117.71
32.84	21.16		56.83	64.71
51.72	38.09		10800.9	443.82
346.79	199.13		144.62	87.79
15.82	13.4		16873	86.7
90.92	58.46		101.2	198.27
10.24	10.24		765.79	92.23
370.45	370.45		66.61	34.32
36.44	64.84		167.39	497.23
36.44	22.59		250.79	125.72
74.93	123.74		961.18	271.54
5.73	7.79		128.25	247.95
14.27	11.63		513.03	371.76
767.68	4.23		260.36	290.5
38.32	35.04		18.38	19.95
2775.13	32.75		72.2	68.18
55.86	65.25		61.37	56.39
312.14	266.64		65.52	43.5
199.61	169.63		395.04	278.45
42.68	90.58		12587.9	412.7
117.08	76.2		274.7	463.48
18.96	17.29		265.72	282.68
5.63	5.94		43.6	39.84
170.78	192.14		23.02	171.17
93.32	128.75		7.82	19.92
199.92	306.84		31764.5	480.94
30.66	37.7		342.08	14.49
69.97	18.41		420.01	238.4
67.43	147.42		563.82	234.67
52.32	71.16		237.12	254.09
294.74	328.92		111.07	476.42
51.13	51.13		27125.6	474.22
22969.5	243.2		92.5	97.01
2007.66	371.17		2615.34	118.7
264.79	284.95		25608	163.57
740.08	128.43		254.82	233.29
11518.4	201.17		44.43	154.29
60.19	136.86		18.2	66.24
1061.48	200.25		1795.22	432.15
23.17	22.63		20.06	41.63
936.83	396.53		1194.45	170.02
42.51	86.27		282.78	146.28
42.51	135.58		133.17	411.34
4371.59	262.91		75.29	91.96
457.94	285.26		10.71	14.62
499.35	390.03		145.15	200.17
2376.68	411.07		82.89	72.35
16673.4	256.01		32.86	21.5
25996.1	381.76		3208.73	427.34
130.46	344.87		164.19	386.63
27519.1	350.15		18548.7	46.45
200.82	286.4		17016	157.92
49.91	71.1		200.61	110.46
403.61	403.61		43.12	26.5
196.64	36.68		45.24	24.38
24757.7	277.57		528.84	469.34
287.29	361.35		14.31	10.68
22866.8	65.86		6.69	6.97
35.54	113.07		17.59	11.35
16305.9	449.54		249.05	367.85
327.66	411.34		433.26	370.79
236.14	192.71		366.26	193.75
36618.5	310.97		382.98	431.33
642.86	98.1		143.47	204.37
376.89	351.8		120.09	107.82
35722	184.26		2130.8	466.98
26.31	23.92		351.79	198.34
332.92	337.9		118.53	102.13
1442.18	65.71		25.78	3.98
809.83	489.86		5328.3	114.94
678.03	48.83		624.12	134.26
142.09	371.98		149.81	218.07
59.32	64.55		199.96	170.47
28.75	50.23		2771.59	162.75
32.37	29.79		45.8	45.8
304.45	343.77		97.9	81.29
7397.34	59.31		83.19	84.76
2118.97	341.2		180.54	214.14
1186.98	383.87		100.67	134.45
793.35	43.51		24025.4	218.85
979.26	253.78		231.03	216.84
196.13	474.8		624.28	214.89
160.99	452.87		339.1	151.5
164.98	164.98		32.56	18.81
297.09	297.09		231.5	31.5
32.27	89.63		22261.7	89.86
13.69	40.29		188.6	140.67
19278.4	383.65		80.8	90.96
291.15	254.85		80.8	80.47
363.23	351.85		64.29	130.01
17.93	16.91		70.72	12.28
315.88	199.46		28900.5	142.67
168.02	279.85		17341.7	130.49
322.66	223.21		6635.66	287.45
95.02	117.94		302.39	359.84
23664.5	154.79		86.72	67.06
74.77	72.44		13019.3	17.94
22.94	118.99		29462.2	471.62
410.06	289.55		282.72	111.84
138.03	128.42		31022.7	333.08
258.64	241.53		66.68	33.87
595.04	170.33		132.91	107.09
1188.57	477.03		31736	242.81
579.46	390.45		118.01	142.76
330.61	152.65		26.56	21.2
565.81	69.69		227.69	115.11
344.81	482.12		7319.47	295.24
435.97	138.55		18629.2	83.73
81.43	154.21		93.16	159.68
64.23	8.87		259.5	268.64
104.97	104.97		92.21	84.19
237.57	228.3		75.37	59.32
33565.8	77.37		8.09	9.19
80.59	78.67		665	348.21
170.74	362.86		185.69	172.63
1154.66	67.37		131.87	160.54
595.93	81.09		163.38	172.73
119.67	341.11		116.57	333.79
29945.6	229.87		12499.5	15.78
4628.61	441.4		13235.2	246.05
14.49	13.25		1070.85	492.06
44.04	103.21		13.11	13.82
12582.5	69.71		387.28	336.22
429.82	402.11		301.15	293.88
237.81	296.11		8446.57	375.88
548.87	60.2		56.39	126.13
185.85	89.3		58.92	57.98
149.99	47.36		26.93	32.51
333.61	333.83		9090.17	313.17
198.62	229.87		146.92	255.26
76.28	90.16		4187.74	183.42
25430	144.95		521.69	116.17
189.76	62.64		75.69	73.21
1625.02	172.83		381.11	234.72
22830.8	61.05		256.34	274.93
36.43	36.21		106.9	43.64
33.37	15.26		1977.95	143.72
70.36	57.58		355.19	273.14
39.62	25.5		93.8	107.67
37.87	177.19		12.25	17.91
3274.67	102.51		49.29	33.67
24924.9	99.32		227.67	67.27
376.8	376.8		792.94	469.27
312.48	356.99		484.56	24.23
471.57	129.4		201.43	39.32
23.17	61.59		881.3	488.48
20263.9	77.64		300.17	287.37
2097.82	290.5		1542.07	451.26
20274.9	220.2		15.03	29
355.6	419.03		8823.01	85.07
43807.1	63.14		8365.53	169.58
21331.4	443		301.83	273.39
547.07	298.35		156.1	269.87
208.585	369.39		2.84	4.17
228.59	171.26		2786.92	28.13
224.93	402.4		22161	265.97
430.48	436.08		906.4	403.69
688.33	419.09		23468.9	41.9
54.4	483.04		47.84	64.29
794.09	60.65		862.71	393.78
377.57	252.29		458.97	58.86
163.47	112.71		24.33	26.51
60.35	56.45		57.82	26.1
186.66	175.08		658.62	376.24
62.07	79.54		4228.45	4.5
547.86	391		8164.16	122.61
1122.72	103.98		26848.8	169.23
9116.77	45.86		47.29	56.53
10.29	11.24		22023.5	27.86
341.75	432.5		213.1	204.58
13.71	14.82		384.34	190.99
94.74	10.8		31304.2	84.43
522.02	110.19		57.8	73.23
92.32	22.66		43.73	37.64
844.97	452.21		849.75	462.25
162.11	189.42		48.64	31.16
27228.2	81.04		201.75	121.5
231.02	355.49		1203.44	317.96
240.81	378.25		1315.15	104.32
246.68	238.18		990.52	90.74
531.32	416.53		1390.48	39.89
511.1	39.39		23448.9	52.98
2873.8	111.9		45.87	58.04
18.66	21.32		27397.6	263.58
644.17	97.11		62.02	11.74
6681.76	5.62		37173.4	85.68
23.24	14.89		847.44	21.13
28.98	21.02		15617.4	93.11
421.32	335.72		13.98	17.87
256.92	158.19		145.17	450.39
146.31	97.92		355.34	86.22
646.04	315.89		73.51	282.49
211.2	153.45		1422.56	367.67
1878.29	441.64		3087.66	422.29
445.73	162.01		698.38	268.11
729.26	195.61		493.43	269.66
4315.48	342.82		23336.5	11
888.66	279.72		67.13	129.39
484.38	498.44		322.18	347.45
2072.57	207.78		200.22	241.44
560.23	248		4002.31	492.13
337.54	232.63		843.48	374.64
41.07	194.75		245.09	367.87
206.11	339.81		10468	455.34
882.73	407.85		31709.9	259.05
268.96	471.21		177.88	204.2
7842.59	379.7		308.14	78.94
8875.87	227		310.97	282.3
430.94	357.1		37708.9	256.33
823.83	199.3		355.26	356.43
501.18	358.73		2314.33	488.89
425.21	458.1		478.95	367.54
159.69	210.89		143.81	65.15
160.88	177.45		447.02	145.37
160.88	206.73		304.32	157.89
2919.59	243.52		106.53	43.84
1751.38	84.77		114.71	141.06
25.07	60.15		27579.3	165.44
163.95	163.99		262.63	206.42
124.98	392.2		45.28	47.93
28483.6	38.38		356.72	141.07
175.65	141.99		356.72	191.9
21.82	38.2		778.96	56.88
2396.12	219.06		3292.15	336.91
25.86	15.74		34802.9	25.01
593.63	190.33		83.45	155.31
49.99	66.69		11.02	10.03
108.58	108.58		68.09	65.95
1318.2	207.33		32507.5	312.99
124.99	257.29		8.6	10.1
83.14	62.58		19.26	22.53
24403.2	117.89		16.3	24.02
857.52	389.1		27952.4	265.72
434.72	314.27		1189.37	149.29
67.82	379.07		175.33	250.18
957.08	442.88		5.71	6.56
619.36	89.31		42.71	47.07
424.48	87.42		23.67	26.31
1236.88	399.64		156.76	34.98
39665.8	255.31		151.69	157.54
299.62	255.36		45.5	22.49
494.1	494.1		9.54	9.88
2414.18	57.84		327.96	335.52
1200.94	280.23		229.62	243.39
440.14	93.88		150.44	138.21
8164.69	361.13		12120	362.15
33683.7	106.84		169.84	289.78
170.38	247.85		659.1	141.48
1280.44	438.25		70.31	56.21
483.61	277.24		17.81	26.79
31529.6	188.26		59.49	66.03
33900.9	499.29		55.77	66.15
119.95	413.54		373.45	189.93
256.54	84.79		29675	130.91
392.34	402.83		176.2	271.02
22026.4	42.11		9854.31	394.45
63.14	59.22		648.96	345.02
527.44	447.14		126.65	88.03
112.86	396.97		2620.1	315.29
9553.43	148.28		216.69	161.22
700.55	356.93		205.81	179.99
453.51	291.26		8207.38	350.05
237.29	372.68		172.76	8.89
744.67	385.53		8442.45	371.55
2065.12	394.92		486.98	406.54
804.35	305.09		52.08	117.24
169.7	169.7		581.74	187.34
251.5	251.5		164.17	210.39
391.33	391.33		249	71.37
10466.4	125.95		24.3	34.05
22099.9	75.54		69.45	44.99
85.93	87.81		32275.2	492.65
33.12	11.08		932.89	322.01
99.39	99.39		224.09	114.23
14712.5	31.63		95.72	15.7
127.21	190.98		470.22	419.65
9.21	19.54		20.93	71.48
99.34	77.79		87.99	42.62
26117	332.65		391.13	356.94
18110.5	108.86		33.37	33.49
203.85	149.66		28354.2	42.7
79.58	36.68		17.79	32.55
29.61	18.94		72.92	96.35
244.45	242.43		18790.3	159.76
334.52	41.89		26147.3	24.63
3649.14	281.77		1726.39	426.46
421.57	474.47		1234.59	161.89
1134.65	393.38		17.8	41.77
615.98	304.92		43.2	75.57
829.29	235.63		767.86	418.21
225.36	170.19		16.96	16.11
28508	164.63		16.32	36.96
132.62	133.43		18.24	40.54
49.45	46.99		21164.1	72.72
88.87	23.28		8421.29	12.19
201.74	126.67		405.31	20.35
131.35	70.08		5746.23	53.65
474.85	356.02		46.89	41.84
272.41	342.31		49.41	51.35
183.77	206.81		48.5	34.54
310.14	403.42		104.89	194.78
15195.9	392.81		679.82	420.48
21425.1	39.14		104.49	276.6
256.74	161.32		119	136.65
69.65	109.29		65.96	95.79
16987.2	90.13		1507.53	63.92
758.04	460.21		2356.37	211.85
4410.79	193.16		64.02	79.74
23.95	53.49		221.6	473.34
153.39	77.21		183.4	371.18
242.57	297.92		28076.7	178.71
30363.2	233.83		21.49	37.17
122.53	79.75		27.59	23.29
14219.8	81.51		98.21	76.48
154.46	214.5		396.24	210.91
11351.6	417.01		22806.1	307.25
201.72	193.76		161.85	72.4
12270.5	41.72		237.22	59.73
134.01	234.09		5667.87	325.1
19.54	11.61		685.06	360.95
2765.78	280.66		1661.21	381.92
262.37	50.48		537.7	371.14
430.25	430.25		6036.52	35.71
162.92	84.59		228.83	126.61
26.24	26.43		226.18	168.91
26.24	96.54		241.35	352.88
54.44	192.26		42.23	34.21
1673.84	344.57		328.86	318.92
104.89	104.89		144.47	170.34
275.78	159.32		355.92	22.66
59.71	38.62		31631.1	21.19
306.6	185.35		86.76	59.81
36482.5	358.62		13004	28
34700.6	361.49		261.49	232.32
232.87	342.83		1123.03	235.25
415.73	297.52		219.05	193.24
148.57	38.19		199.96	170.95
30790	251.64		16585.2	176.46
101.81	106.89		735.62	488.94
120.21	121.25		555.16	290.23
21.37	168.98		90.67	142.56
4723.82	75.33		365.43	379.42
570.34	113.08		26.38	291.46
22161.7	40.78		766.27	72.02
194.46	259.64		12.71	27.91
234.68	163.59		245.93	247.11
566.1	435.23		7.75	7.75
305.94	421.12		160.16	230.03
2575.69	460.75		344.1	286.79
83.57	106.7		51.6	51.6
83.57	348.35		12826.8	23.59
354.37	354.37		31689.3	488.3
31245.4	345.07		328.27	317.77
11330.2	442.18		110.09	55.23
21.64	15.13		80.34	27.73
21.64	13.81		55.17	39.41
29401.7	97.78		9490.17	238.8
30061.2	170.31		433.67	433.67
13031.5	145.63		7.18	35.48
197.89	159.62		1082.21	60.61
18482.6	60.79		719.49	371.09
307.96	307.96		19923.7	245.96
11.51	8.08		20031.1	396.67
726.7	479.26		110.71	186.04
87.84	135.71		1868.06	69.96
64.53	43.72		2075.96	235.61
37.85	24.05		155.33	68.42
158.3	154.49		17630.2	62.33
28702	255.81		310.49	100.27
473.75	473.75		746.84	491.17
1107.92	125.66		145.37	95.78
199.9	163.39		2144.1	236.97
6380.36	370.59		384.79	330.01
23437.7	294.77		192.26	192.26
24770.1	77.41		236.31	215.11
322.01	322.01		65.16	69.25
30112.3	295.55		237.5	221.8
348	396.44		21743	310.96
26.63	83.98		6136.29	377.44
39.62	14.09		122.39	161.36
8.15	8.62		238.34	16.98
22236.4	298.57		22731.2	144.42
97.74	64.01		28712.9	17.11
110.64	110.64		7.44	61.67
95.96	95.96		145.38	157.75
5176.46	10.79		236.15	309.03
266.28	178.83		35.93	25.17
570.32	341.27		125.61	71.96
200.24	428.36		109.79	49.53
266.28	340.57		627.4	277.96
279.46	292.99		25.89	34.92
66.47	118.3		34690.1	35.76
66.47	157.66		223.66	151.63
1500.13	338.74		106.63	200.9
81.51	81.51		217.28	131.92
33.8	89.93		57.42	30.19
9	9		166.73	283.86
27.05	34.08		4020.1	162.12
270.61	442.87		292.39	25.34
158.94	176.86		144.4	138.69
60.85	29.2		319	220.5
188.58	93.12		7433.36	355.02
478.5	437.82
396.09	405.24
257.54	299.37
6710.16	28.21
17301.2	76.29
229.6	352.35
585.04	448.28
7419.7	368.5
1092.57	453.21
7419.7	160.38
293.58	127.8
1207.66	493.43
503.36	433.45
22731.4	58.72
110.22	28.21
27.03	26.28
25482.8	376.43
598.17	402.88
340.28	237.72
133.54	40.39
5005.72	465.97
129.95	458.25
17.52	31.47
19090.5	212.74
12.81	10.43
298.65	55.5
358.17	203.14
263.89	164.9
38.56	35.82
15.81	29.84
8.17	12.98
59.09	45.21
218.47	126.07
118.39	228.08
493.15	405.25
27427.8	75.26
70.05	22.2
144.94	109.24
292.49	292.49
165.44	246.39
25762.8	468.45
22.83	15.71
33960.4	26.93
1885.58	197.14
19254.6	67.44
595.89	286.04
27616.6	114.44
48.7	228.52
220.97	437.51
60.89	65.98
248.37	346.2
109.8	86.84
477.51	227.02
3455.1	344.38
61.41	26.77
6.73	8.97
121.98	117.55
16786.9	168.05
30.01	26.11
77.89	59.29
898.77	274.91
155.09	389.42
8905.11	195.58
35.6	72.46
59.95	116.8
98.67	43.54
1472.29	413.96
942.82	273.51
55.21	69.31
550.89	454.63
398.69	436.78
1033.71	442.72
55.29	149.34
91.72	148.32
914.42	61.29
779.59	54.35
141.7	96.38
1456.51	487.35
425.81	368.41
30684.5	437.58
16233.5	92.06
423.96	386.67
11574.4	7.57
1266.33	42.11
4079.87	227.37
36017.7	421.1
24.55	342.99
29480.4	26.94
1616.39	151.87
766	137.44
12566.2	233.83
176.02	246.24
244.13	288.8
235.67	240.11
230.93	492.86
40.83	27.21
68.5	65.54
372.48	344.6
24990.5	77.56
126.21	135.08
61.04	51.01
94.83	52.92
440.89	336.4
24421.7	95.01
1097.63	188.46
34685.6	484.33
18361	9.8
40.92	143.36
20	17.26
34.14	34.14
12670.5	73.25
248.69	225.62
33.52	33.66
1323.6	15.39
8046.29	227.34
50.03	59.88
21265.3	22.94
2007.25	116.82
42.38	143.54
344.41	200.42
348.95	399.9
5808.23	303.81
188.22	73.96
19607	175.28
340.34	111.03
2697.07	255.88
11.37	24.11
48.01	236.16
814.18	188.75
27426.3	175.62
10045.5	102.83
65.99	92.5
1241.52	21.28
336.29	360.17
387.01	54.99
20670	87.09
1777.93	484.24
10.82	9.85
256	46.49
687.01	392.64
27552.7	110.54
1272.55	76.06
21387.4	21.4
85.65	85.65
549.57	268.66
292.45	65.24
51.08	18.23
1536.51	35.71
4.84	4.84
19.56	8.36
101.3	400.2
252.34	180.59
353.48	260.11
24.28	180.67
39180	221.44
138.63	108.57
5.06	5.66
244.86	185.22
60.95	71
354.67	360.47
172.12	208.68
10.03	59.09
187.2	78.48
29.58	28.75
17.91	43.5
15812.3	61.57
30.69	28.47
229.32	265.1
1012.62	96.89
176.3	260.98
43.26	122.94
57.62	83.18
30.79	106.04
203.12	69.67
197.59	101.16
41.47	156.32
528.26	172.59
528.26	295.91
119.68	48.76
994.79	55.65
128.1	426.79
350.01	208.11
47.7	75.78
277.65	442.9
6532.22	260.1
890.53	43.1
22916.9	157.17
1551.63	233.74
146.05	197.49
14.94	13.08
159.64	135.87
69.16	114.23
37.7	11.67
1235.9	106.28
354.96	354.96
46.22	46.65
335.19	335.19
1060.45	42.6
102.44	150.83
102.44	158.68
316.23	457.95
183.71	114.08
176.93	40.55
30.28	42.51
101.7	179.36
32.72	37.81
7.86	12.19
41814.7	438.45
27186.4	131.34
22.32	18.47
87.57	63.53
134.56	70.65
50.18	98.85
222.92	121.77
33265.8	326.31
312.04	389.12
621.16	249.94
100.5	56.24
95.47	117.88
236.04	220.39
194.44	182.47
505.68	62.96
1078.04	162.25
548.56	403.39
113.3	73.6
6045.15	240.27
11.79	91.47
805.58	486.16
135.39	185.53
70.98	14.86
582.14	478.16
69.03	41.87
9211.95	64.68
63.4	61.55
247.15	254.02
636.82	380.3
474.7	284.9
2651.04	89.46
1192.32	347.67
135.17	176.46
39.43	36.57
39.58	16.14
32832	23.79
9751.54	312.13
4.08	4.94
3399.51	25.22
266.64	318.18
917.94	99.24
15.74	30.36
135.39	125.03
9537.73	365.86
80.3	425.98
145.22	29.68
516.13	363.73
94.81	99.17
14002.4	11.31
33818.5	272.91
800.92	119.16
13.79	16.64
40.17	40.17
321.09	40.14
21176.7	26.84
225.11	91.74
30861	87.63
5014.17	11.37
12.82	102.76
7469.24	44.62
8983.89	6.97
9550.22	248.29
105.65	63.91
51.34	53.31
54.15	63.68
45.2	90.39
15.16	25.98
36682.8	89.58
247.53	270.44
20375.8	486.26
321.92	329.76
76.56	88.76
569.01	353.81
142.56	120.92
12.85	20.41
132.3	79.48
107.67	295.41
5415.83	201.9
211.43	211.43
43.33	217.75
171.95	201.52
366.33	236.79
485.67	499.39
2735.54	219.46
434.68	368.41
109.12	10.67
1450.35	122.49
105.5	174.6
194.95	181.74
135.37	62.52
14.95	13.58
56.04	54.49
94.9	54.3
134.93	302.5
2860.74	51.61
231.88	119.97
166.84	74.77
187.31	195.05
3884.51	255.57
39.58	57.94
191.61	36.88
72.12	33.63
11500.7	292.38
315.95	150.82
38.64	197.39
317.63	293.68
260.18	322.64
291.4	228.58
1113.2	372.32
260.18	372.58
69.8	51.97
949.85	214.4
213.38	341.04
663.91	336.5
5757.61	73.62
347.51	347.51
374.51	356.89
35.2	24.17
11.4	10.96
28.18	106.24
471.07	63.23
197.86	141.41
288.65	22.54
656.91	255.72
13323.8	288.15
113.2	122.81
84.29	10.63
130.24	450.06
18638.8	308.13
8.01	27.45
32863.3	194.71
181.93	60.12
14883.5	18.23
241.17	250.74
10207	26.15
570.43	146.72
13.45	18.33
68.32	78.66
442.35	284.02
274.96	158.83
424.5	204.76
11474.9	60.42
1729.93	398.73
231.11	264
6596.5	170.16
43.33	38.54
339.14	339.14
12213	34.14
1043.59	353.2
2485.85	433.62
262.48	90.97
14054.3	300.26
16995.1	204.2
1270.1	492.13
91.12	156.06
22433.3	78.15
5455.65	308.13
22605.8	275.34
4565.54	49.44
303.92	348.76
73.09	73.09
45.91	148.78
780.15	145.1
487.51	498.47
12.6	55.58
21322.9	475.87
29.73	30.18
9379.72	156.32
871.64	453.07
190.26	258.74
21.49	60.14
1142.71	385
5184.65	6.22
2734.56	418.53
2316.98	321.33
19472.9	41.84
237.6	67.49
24.69	21.56
240.47	180.86
700.72	272.93
3474.29	392.41
3252.67	497.87
1452.31	312.89
171.08	152.58
763.97	469.95
37.88	69.7
478.67	122.98
10436.5	155.67
524.72	110.97
267.48	359.5
465.62	218.02
300.74	318.01
32304.2	448.97
29741.2	239.01
1428.98	156.2
1596.16	77.51
232.33	106.45
2729.03	282.34
10.95	9.17
199.2	115.01
253.22	38.95
16931.4	456.01
314.56	201.98
329.46	256.06
4372.87	120.24
65.14	33.62
7915.47	53.65
8257.97	37.46
4764.17	394.87
18.81	47.35
189.45	301.92
36.64	63.36
26.97	39.26
248.78	377.57
778.32	26.7
85.55	80.62
6.7	14.21
3528.88	413.685
53.63	68.93
151.64	322.99
88.47	61.96
27280.4	21.46
416.91	424.82
38.35	47.5
2049.87	418.86
645.27	150.95
17	12.89
343.71	449.87
578.54	377.96
51.33	32.34

## Sheet: Patient2
Supplementary Data 14.2. The Binding Affinities of Predicted Neoantigens Within Patient 2.
Primary tumors			Metastases			Shared by primary tumors and metastases
Ref	Alt		Ref	Alt		Ref	Alt
30218.3	133.67		141.75	14044		28.28	61.35
1645.56	398.27		148.23	234.72		74.18	337.31
17063.8	23.07		8.47	29531.2		40130.8	182.07
11.31	31.86		210.47	141.57		464.29	34.12
859.05	372.46		193.83	16728.7		40130.8	182.07
84.41	193.87		385.58	385.58		28.28	61.35
26.68	24.6		103.7	687.86		464.29	34.12
5.09	6.25		11.31	9.36		28.28	61.35
43.8	43.52		340.36	369.85		74.18	337.31
233.31	219.67		36.04	654.38
59.43	58.9		363.12	448.46
274.14	276.49		275.67	912.05
37.01	25.36		48.79	54.57
363.88	125.45		29.25	24894.7
21.63	23.62		287.61	364.98
45.92	59.59		279.53	507.95
652.13	382.36		43.94	7477.97
16.12	179.33		246.74	1465.3
105.39	179.76		38.21	26620.6
27.38	37.71		87.07	3735.75
193.68	118.4		296.47	295.21
48.22	45.18		195.47	31220.4
2920.5	117.37		7.02	7.96
30329.7	64.48		244.08	242.47
6015.72	66.7		450.04	917.68
1405.07	390.03		127.21	66.95
22553.8	334.59		132.48	66.95
118.71	28.56		407.02	35718.5
148.91	185.23		28.05	65.78
190.15	130.32		227.02	228.52
124.82	124.34		207.46	221.52
16786.2	18.54		224	487.67
149.66	149.66		226.17	31236.2
19.58	18.19		24.98	198.26
64.97	52.52		29.46	36.29
2267.09	189.92		133.92	1195.13
888.21	141.3		57.81	98.19
163.35	255.03		259.8	321.17
60.42	13.23		121.15	112.81
26518	277.28		70.31	16.12
701.72	21.84		127.3	26.69
1156.81	30.01		415.34	273.07
21992.1	144.53		451.81	460.19
56.51	45.65		132.67	140.59
32953	256.99		202.69	125.72
12743.9	17.16		98.11	98.11
381.4	220.24		397.42	482.84
739.16	324.5		485.91	40088.2
10248.2	20.63		156.03	319.98
162.75	69.42		51.64	173.1
7.34	13.45		206.69	949.42
2802.47	45.54		25.62	25.72
81.5	134.56		75.73	237.39
28.25	28.25		472.21	13658.8
390.37	359.33		39.3	498.55
9798.5	115.79		441.26	349.43
102.53	180.12		239.67	194.27
4905.88	497.07		436.68	752.74
65.23	113.15		318.47	26119.3
966.63	251.65		389.68	27117.7
11035.9	75.03		454.71	95.43
170.02	212.69		336.35	2104.57
28.5	9.98		260.6	33505.6
83.92	94.65		87.58	16511.3
12670.2	42.34		64.82	22618.6
79.23	14.42		450.07	304.79
6.87	6.77		357.57	31435.3
51.27	37.9		5.09	11.58
30.93	28.39		351.18	427.58
8.71	7.93		72.51	79.02
5.6	5.3		80.2	57.58
77.8	74.63		217.23	169.91
23.08	21.39		9.01	5.15
25.69	16.05		18.51	140.31
170.97	305.82		113.53	7195.65
249.18	486.09		10.015	6.455
165.99	100.33		48.14	39.85
77.41	105.71		442.61	7913.51
21031	16.39		18.28	13.37
35.44	16.7		118.63	71.03
59.27	52.61		270.13	62.41
139.82	467.81		49	679.22
24.84	22.19		275.8	161.64
106.09	92.04		87.68	660.74
35.44	33.78		231.213	407.907
59.27	106.91		178.6	212.98
21384.6	47.84		170.83	1618.21
22.39	47.77		108.59	9331.84
15.33	41.85		193.31	196.17
88.63	35.93		29.14	19.4
438.07	167.16		236.87	3870.46
186.9	18.51		277.845	14347.2
55.07	31.31		424.44	1256.01
363.95	190.2		493.78	840.49
23651.2	18.1		321.37	877.46
22.83	30.68		240.6	478.85
129.62	342.45		384.82	2068.49
227.11	227.11		168.94	627.25
385.3	385.3		15.36	14.04
160.07	465.03		260.45	1829.1
57.96	45.41		46.29	22712.5
7.27	10.26		354.95	618.26
489.35	489.35		42.05	11.1
55	55		8.31	8.01
2630.47	447.72		243.03	105.4
321.91	249.54		23.91	861.13
53.57	78.56		223.89	195.64
5.94	280.91		39.61	39.42
95.07	87.02		213.07	10974.5
158.75	419.77		314.89	18082.7
186.4	272.26		100.9	125.01
15792.1	115.44		37.42	3611.43
2015.6	196.29		245.8	478.16
679.14	340.2		22.08	134.53
106.68	133.87		331.38	1426.04
232.18	170.27		143.23	132.09
68.93	134.39		63.47	792.94
333.04	299.29		423.64	816.85
43.93	45.98		28.33	25.82
1467.47	243.03		9.41	38132.8
32781.6	334.14		281.93	996.05
119.89	157.92		398.56	15896.4
4743.85	40.57		228.96	178.9
314.19	261.29		93.51	53.78
17687.5	161.04		23.69	15419.6
637.765	313.245		492.14	10729.4
116.645	113.01		158.64	158.64
25.29	24.4		99.7	12888.7
53.1	83.49		20.07	20.07
627.82	471.34		16.59	8019.53
10284	20.885		8.84	8.73
3324.44	330.96		217.76	235.5
64.92	25.6		62.45	304.67
534.83	99.89		13.35	144.95
354.99	179.09		37.32	26.48
514.48	118.79		55.19	191.48
153.51	153.51		205.65	26384.9
208.46	464.51		68	103.06
69.39	69.39		144.31	8293.25
30.75	41.73		115.78	31297.5
1013.25	124.43		309.26	1077.75
16495.6	289.61		289.88	1792.63
199.98	99.54		463.01	527.49
140.47	33.47		441.36	527.49
1468.36	60.7		403.07	30584.8
469.54	469.54		291.26	34071.2
588.48	209.79		15.1	15.94
17.92	13.03		74.13	74.13
88.21	179.315		253.51	253.51
238.6	290.17		393.9	445.02
1316.44	65.97		497.02	277.8
32450.9	481.21		28.44	20849.1
592.595	188.08		183.69	94.88
484.01	484.01		314.96	13183
67.71	79.17		279.41	23812.7
304.56	180.71		145.14	198.01
259.5	10.31		492.86	35623.6
28653.9	112.18		97.83	4136.76
4430.69	495.27		241.78	420.09
28308.5	306.47		113.67	252
223.8	223.8		285.7	36279
33.02	33.02		13.48	11.11
116.46	27.31		44.72	25399.4
12.27	16.415		356.35	328.64
45.51	118.925		473.26	896.67
55.39	55.39		25.86	141.42
112.49	112.49		471.7	562.32
101.87	310.11		80.15	100.31
357.55	199.97		323.53	194.17
29214.6	252.36		29.01	282.47
448.39	31.49		23.29	48.31
9646.49	8.15		436.98	32409.5
2001.82	167.52		106.56	111.56
2126.18	102.58		267.62	302.64
31910.6	73.81		129.52	47.13
214.5	68.19		34.21	19.18
1996.65	188.02		43.42	36.06
70.32	77.26		11.97	5.46
15.87	21.24		45.64	74.23
256.88	336.83		133.1	296.43
38.3	27.44		90.97	42.45
70.595	217.61		199.37	199.37
302.05	17.28		52.53	58.66
28295.3	291.24		61.65	1217.97
1299.85	78.71		60.3	27489.9
1748.25	101.88		320.34	355.64
35.77	35.77		206.93	4684.43
44.7	49.76		89.72	64.17
130.94	281.6		12.05	23423.3
6.58	9.15		51.23	58.84
25804.1	209.3		15.65	31.92
1286.33	244.42		207.57	3969.62
12.38	22.92		304.32	32190.4
1082.13	165.09		180.04	374.92
16472	192.74		146.41	217.61
3917.64	189.91		42.85	3743.48
230.09	161.63		46.03	4057.37
21.33	43.55		144.29	94.13
68.18	66.55		166.51	285.47
47.14	42.19		276.91	379
21222.3	84.13		59.13	82.1
423.8	156.34		373.4	101.9
445.91	307.09		494.2	1078.4
88.39	88.39		53.97	94.83
14.26	13.03		251.49	212.37
1132.38	475.84		278.14	94.83
23.86	23.86		491.98	212.37
14149.7	19.71		20.88	20.88
20841.2	137.75		183.44	183.44
155.53	50.68		224.69	1818.91
5172.6	406.39		186.4	133.97
7206.24	57.05		40.26	16396.3
825.14	362.3		317.07	27215
143.32	117.9		20.58	69.07
874.53	126.28		206.87	203.73
751.66	192.62		74.33	59.67
11.13	42.71		186.13	2241.48
262.09	264.49		388.68	5362.19
304.1	217.15		249.32	249.23
281.33	96.27		20.83	23.05
185.51	142.88		12.38	23.05
365.1	69.87		166.65	207.01
153.04	37.55		397.61	32315
24.47	37.85		117.96	80.4
159	123.35		367.1	478.35
171.36	142.79		277.41	372.77
507.77	141.92		34.41	32.72
467.31	483.97		434.72	270.88
200.3	186.8		289.97	270.88
136.3	136.3		487.37	568.14
48.7	48.7		349.68	430.64
170.87	102.99		122.7	546.37
6417.75	9.19		178.5	23767.9
36981.6	400.17		148.9	20.88
19462	20.47		58.06	54.21
267.02	71.97		93.97	43.16
263.09	72.85		60.1	100.31
361.88	246.36		38.23	17311.5
13.8	19.28		305.09	590.68
100.05	52.47		75.31	64.59
81.59	67.45		88.85	175.19
10.92	10.92		165.4	204.64
608.94	235.99		43.9	37.07
32943.4	443.2		277.61	112.45
53.53	140.62		47.4	1712.46
39.54	53.65		285.61	760.72
337.73	420.69		5.31	5.96
187	19.78		4.55	5.96
66.25	67.65		20.02	14386.6
27.97	46.97		314.31	827.13
67.22	125.06		259.92	3684.85
5774.84	219.66		394.45	343.11
68.14	9		365.89	477.8
457.62	357.59		117.72	30328.1
99.54	45.86		26.49	130.82
19.62	19.62		42.85	15.3
93.5	93.5		358.64	275.09
452.5	452.5		147.51	2630.15
69.75	43.78		15.79	22142
108.56	214.52		220.84	145.54
30445.8	77.98		34.8	9.41
4097.92	397.51		88.8	279.53
370.89	304.02		59	55.34
2176.24	155.94		304.55	159.2
551.22	364.27		196.9	5470.6
19508.3	99.52		315.79	468.71
102.95	94.79		65.18	65.95
8936.77	269.94		232.97	1082.34
4904.39	226.07		266.83	660.55
2099.04	233.32		436.08	382.75
112.51	12.2		380.3	547.61
16606.1	86.07		146.86	31124.9
183.56	332.42		13.69	90.41
153.2	117.63		291.31	198.77
23959	469.1		55.16	486.69
518.96	107.8		15.98	12801.2
83.42	49.17		262.86	363.69
371.68	371.68		257.86	252.63
321.64	57.91		246.87	374.28
701.11	94.85		238.27	712.16
48.93	38.21		224.25	281.3
18.66	12.77		97.14	942.41
1054.32	61.34		29.88	34.89
117.23	145.16		103.64	241.91
373.19	400.29		230.55	289.84
730.93	253.85		312.02	7362.53
366.65	146.2		304.66	26783.8
4350.74	101.22		43.1	41.53
3832.29	93.41		231.48	30549.4
184.67	177.21		113.91	396.86
121.58	55.96		329.15	235.62
160.35	139.67		42.27	43.33
206.26	51.96		282.75	398.7
12.16	15.645		51.16	62.56
20559.4	59.43		27.31	49.28
26.45	23.18		289.17	21942.9
115.06	225.92		119.2	88.56
167.78	167.78		120.58	111.61
29929.4	113.88		20.81	17291.8
428.91	294.57		101.94	173.23
28.81	22.82		414.23	233.71
633.94	457.9		138.69	15069.3
18.95	51.25		285.11	138.29
27169.7	40.18		39.29	39.29
36.96	28.57		26.4	21145.1
452.98	98.21		36.96	48.73
47.89	47.89		210.84	132.62
195.57	27.49		343.38	47719.8
23676.3	443.79		322.05	416.58
50.39	93.47		20.68	26.63
112.52	157.1		30.14	33.34
29454.2	75.99		55.86	74.72
32.24	55.28		148.16	544.6
50.62	123.46		50.64	2475.31
1932.86	380		17.52	19.29
109.02	190.51		66.66	91.79
20615.8	73.33		292.64	252
27.74	27.74		202.89	751.59
645.18	64.17		297.1	27759.2
21183.8	53.12		192.74	5693.93
22053.3	30.67		280.08	6005.97
120.79	55.82		89.36	89.36
529.49	60.19		180.35	180.35
31312.4	440.48		284.4	284.4
116.31	287.47		480.79	1274.38
4508.25	303.31		85.04	638.59
986.39	58.14		399.42	698.43
744.73	364.76		201.28	143.57
515.29	282.66		116	92.83
23.37	22.04		113.49	40.74
39.04	85.57		497.3	497.3
191.68	386.7		451.79	38648.2
121.98	8.72		488.5	1079.5
277.39	60.94		81.23	57.02
146.63	64.06		142.61	139.53
22.37	56.73		94.46	87.61
23436.7	41.77		106.47	282.38
142.97	142.97		219.56	227.44
68.97	300.31		26.15	7.97
19.92	10.11		284.47	767.89
913.82	308.73		392.65	29.12
116.4	241.88		162.33	97.39
39.77	58.07		140.1	97.39
28692.1	470.91		10.86	10.86
515.26	188.4		145.23	33723.5
1565.81	211.3		147.56	146.12
518.42	489.53		47.08	3564.92
320.06	224.83		56.34	52.97
215.62	339.73		124.89	20888.6
48.87	48.87		149.26	924.33
337.62	337.62		18.4	9.61
19661.8	26.56		320.04	346.58
55.94	33.32		164.53	8540.21
742.385	116.855		156.8	202.06
237.21	98.755		252.43	1001.65
430.25	431.99		339.9	339.9
1677.56	210.45		199.87	239.47
666.87	263.79		120.11	171.64
175.17	174.66		9.43	20.71
98.87	25.12		19.74	26.43
173.3	280.38		32.18	520.01
2071.45	259.44		477.56	760.48
2582.3	188.65		51.86	122.24
14762.7	226.29		111.43	55.99
1091.72	80.09		68.21	69.67
2909.56	209.08		415.19	1003.94
56.5	72.52		163.8	308.11
257.2	350.02		386.27	773.38
13.91	41.87		22.01	6075.18
787.15	314.17		140.39	174.06
2865.94	428.92		69.99	76.32
25.45	34.38		370.5	157.55
38.93	46.89		16.38	31.37
714.81	82.59		172.51	192.95
68.2	29.08		8.02	10.54
63.22	72.1		464.91	1270.46
306.02	184.97		293.62	287.26
58.94	143.2		416.1	528.11
30.5	30.5		114.61	27036.8
96.98	96.52		67.07	9748.37
197.03	270.99		400.35	649.07
114.5	100.37		254.44	445.65
21600.8	51.55		171.11	8972.13
1971.32	472.63		271.94	415.26
67.02	91.87		316.36	335.84
117.93	49.67		96.84	129.43
199.82	193.81		141.76	3073.39
38.25	17.32		13.94	54.57
31.71	34.5		420.15	644.16
155.2	125.37		194.56	373.85
38.92	30.55		24.89	16.4
398.26	311.18		416.72	195.18
863.38	461.45		29.17	25.01
1417.3	421.16		19.96	33.14
1800.12	153.62		65.52	90.63
275.62	345.88		169.09	169.09
177.32	379.37		349.27	8123.8
284.8	172.75		166.55	32055.2
44.27	18.38		30.08	6.36
14752	128.07		270.34	411.63
9089.49	304.82		13.79	10579.8
387.19	228.18		24.84	26.98
313.71	54.06		19.04	30.73
472.6	130.73		260.46	102.23
24.3	26.46		21.85	112.55
825.1	168.91		9.28	21.39
8155.15	32.89		163.8	20825.8
22430.9	16.4		19.97	10371.9
204.18	299.41		56.92	55.68
115.67	329.54		15.01	17.18
9.37	13.42		353.93	1471.08
264.86	56.94		272.54	565.39
18.69	22.95		174.5	256.02
276.48	237.98		121.84	149.18
13487.9	269.85		181.41	225.62
977.02	471.05		185.38	186.89
96.21	82.75		154.95	15475.1
2545.27	312.82		350.44	799.17
48.42	20.26		41.74	33.71
24601.2	156.68		103.84	69.61
28.64	25.19		24.1	24.1
12.64	6.39		238.29	23270.7
700.71	473.46		148.43	26119.6
58.48	54.31		116.29	19634.1
85.78	202.28		24.83	12088.3
33096.7	120.22		122.78	166.29
13.54	13.18		37	51.24
692.23	301.05		148.54	634.12
288.39	149.26		138.32	139.46
33771.7	354.66		15.69	11.28
131.83	203.25		478.74	8563.43
72.11	93.73		444.03	356.93
90.87	102.32		320.98	741.31
3.37	15.76		333.29	1074.51
14845.5	4.75		300.83	857.15
296.69	167.48		477.77	456.17
181.52	328.1		353.07	597.33
23661.7	233.16		268.79	1469.98
30030.3	67.17		289.65	231.17
12.63	17.97		111.53	107.02
41.45	61.57		31.7	61.35
204.57	146.85		17.02	37.03
230.21	218.05		49.41	68.09
19734.7	18.12		234.61	396.52
115.64	131.41		158.15	293.27
278.73	405.67		111.11	1200.67
1756.46	165.82		217.58	217.58
35992.4	378.74		271.78	688.98
87.55	329.19		44.46	44.46
123.66	264.19		26.06	337.22
377.49	248.92		37.94	147.91
74.88	74.88		278.9	328.38
63.41	63.41		159.84	38.86
272.88	91.48		111.04	419.27
119.95	223.33		52.69	25.15
282.2	220.72		9.14	20.48
12678	61.17		121.43	318.41
10.1	9.99		478.95	427.09
174.38	183.57		415.17	496.5
22284.1	40.79		402.65	1269.11
346.7	346.7		53.88	9762.73
918.83	280.48		33.88	92.37
27960.9	389.21		74.63	76.7
18818.4	43.9		289.01	292.7
7844.03	396.75		15	19.92
169.24	61.32		39.24	26.06
1859.75	138.46		59.78	193.95
423.12	464.5		157.68	26956.2
315.18	312.03		144.54	30.69
456.9	253.34		221.75	24629.5
387.99	387.99		192.74	2950.55
4034.09	401.08		440.81	397
221.35	349.22		53.74	21583.8
127.59	183.25		11.88	7.52
517.76	332.3		491.93	188.77
35.62	69.26		133.01	436.12
213.1	331.91		99.15	340.87
4180.95	308.49		14.67	20371.4
1999.94	247.49		29.11	19.81
372.9	65.97		58.49	4146.4
118.97	116.19		41.12	177.94
34891.9	279.46		385.91	328.27
702.9	27.04		138.95	29878.3
65.16	86.74		21.63	22.77
90.67	178.9		139.69	139.69
33456	414.15		21.63	154.19
31228.8	284.24		10.99	31.24
30.02	261.2		358.66	459.29
170.8	277.4		39.79	40.67
10300.8	157.09		230.19	42682.3
28845.6	256.09		327.46	583.58
221.61	251.28		60.07	17.7
113.16	74.7		27.91	23954.3
360.58	392.67		231.07	231.07
279.1	367.77		138.57	120.78
25.92	27.29		310.01	284.74
7849.72	249.72		200.66	270.23
274.22	53.305		241.42	653.55
27.45	49.03		17.11	18169.9
34246.3	378.16		191.57	141.27
96.19	123.05		434.83	609.8
89.89	89.89		129.02	27523
52.51	50.69		280.05	298.29
208.98	72.43		11.8	9.24
601.96	15.47		46.24	98.22
8.77	11.05		52.13	50.65
181.76	265.83		50.54	101.21
302.82	368.67		82.41	16.06
29535.6	119.41		86.23	302.19
2100.48	133.56		162.42	103.65
2151.07	158.25		139.3	2673.07
350.03	444.99		313.45	829.03
11726.1	21.33		210.25	191.14
4153.32	372.08		30.53	32.09
120.62	138.68		79.44	100.86
82.11	144.31		111.05	67.06
1017.65	496.06		199.53	220.03
2665.85	140.9		228.14	228.14
59.92	100.57		357.58	38466.4
110.1	96.05		307.27	287.84
380.91	380.91		432.54	25.03
48.84	48.84		107.58	6413.52
14.16	14.16		10.6	16408.5
307.38	384.3		24.01	41.18
366.14	204.41		28.12	27.79
36.45	388		380.74	468.11
182.41	315.28		94.01	12.63
22971.2	125.53		230.89	52.93
44.21	45.49		237.63	4222.46
20.12	25.57		28.42	47.98
296.64	360.38		32.86	24199.2
57.34	57.34		59.55	67.77
138.14	217.49		158.37	254.83
2389.78	173.39		218.76	451.09
45.44	43.36		201.86	3531.18
29.08	42.52		388.09	874.29
42.99	38.44		149.96	166.16
83.16	64.97		271.76	27460.8
112.35	93.99		25.84	26.72
37.33	32.63		117.29	3351.92
157.93	463.42		27.59	23050.7
34.15	33.9		222.96	29.53
319.47	184.31		22.37	1917.39
729.22	473.86		220.14	116.85
883.91	216.42		273.95	54.85
121.58	59.77		103.51	20051.7
242.57	22.56		22.48	23.01
6.97	7.26		451.46	762.4
14.66	14.66		140.45	64.71
24.96	27.49		21.13	12.53
57.3	241.86		394.09	2633.68
285.18	190.6		300.8	84.14
170.52	70.9		403.76	184.33
163.52	17.38		103.39	74.48
242.27	242.27		14.01	21.01
187.62	187.62		100.2	121.77
145.55	107.98		432.78	787.22
2318.76	122.49		415.35	415.35
798.66	92		457.99	457.99
10.81	99.28		193.78	158.25
292.66	208.59		494.32	54.23
89.76	161.87		372.11	318.05
1200.93	290.5		206.54	5383.82
270.63	489.07		32.2	1664.99
27635.2	66.46		73.7	2699.29
25924.5	99.4		44.83	30.31
31487	54.11		488.48	1024.88
708.51	95.01		82.35	82.35
28.29	35.36		386.89	9096.86
86.89	32.75		135.64	92.16
35.6	42.37		12.69	20.14
386.09	386.09		51.5	33.03
32185.5	171.03		15.33	13.07
12.6	11.56		6.5	14.48
1031.93	179.01		18.19	18.95
5894.52	161.93		11.15	251.2
1007.35	63.5		58.86	34409.4
191.12	191.12		138.2	3376.53
117.89	428.91		35.52	48.13
7791.42	8.65		206.9	201.14
30565.9	369.77		138.4	58.14
70.79	50.75		339.74	174.73
36891.3	476.95		423.82	298.98
5635.95	126.95		59.71	922.18
99.92	75.86		405.9	4635.87
144.31	129.31		167.7	268.6
188.71	312.66		359.47	279.02
32.17	32.17		80.99	958.43
34.03	175.76		239.5	198.63
272.5	80.22		335	4809.75
28653.3	196.8		109.55	95.97
30.77	162.5		145.35	6769.81
764.62	43.62		221.72	284.46
47.52	25.07		83.07	16.2
6106.88	22.34		135.21	2044.27
250.17	267.48		322.24	196.23
1057.15	252.15		257.64	80.99
17.22	17.64		211.105	10220.3
683.63	146.81		263.25	382.8
512.31	294.11		364.46	690.95
21.49	25.86		377.26	2408.1
485.79	90.58		79.64	39.45
533.96	233.95		288.66	288.66
123.51	88.96		55.6	325.58
92.17	149.52		459.99	748.76
370.72	327.32		81.34	73.37
46.96	102.01		9.32	12.93
438.54	181.09		250.88	780.09
457.97	493.79		18.66	6.99
41.95	51.51		92.56	33.12
8484.58	43.18		81.32	195.78
201.12	181.34		112.71	141.28
23.44	18.75		103.78	140.23
545.3	377.87		238.4	148.71
23959.5	88.71		121.46	73.16
33332.8	85.31		86.69	161.1
9.56	9.45		43.86	91.53
37467.4	176.08		128.29	128.29
78.64	64.66		31.31	31.31
33.54	45.53		190.72	294.86
658.6	440.06		30059.5	321.57
347.74	421.62		179.68	179.68
6098.03	7.94		4821.16	446.7
21970.5	40.7		37.02	467.71
26774	239.71		175.29	297.75
5798.69	148.88		27024.9	42.905
2522.49	244.13		36534.6	83.96
101.98	160.3		108.83	177.6
277.97	277.97		1284.86	302.47
304.61	342.63		22199.6	102.28
25013.8	177.57		1720.48	106.94
48.35	59.33		20.27	13.5
64.71	68.89		140.38	124.99
217.28	248.17		13.74	16.15
137.51	250.15		11.72	14.46
25.05	32.07		404.31	450.42
61.15	41.57		15.25	6.47
8625.27	135.01		42.5	18.39
121.11	104.99		24153.2	385.8
89.02	57.53		32.48	386.68
327.68	151.19		88.98	70.46
14982.5	81.65		241.51	272.67
8.21	8.04		364.52	172.89
207.86	150.62		225.2	225.2
342.95	225.38		1305.15	30.01
456.02	391.47		69.16	14.13
1320.82	31.74		219.03	203.08
100.63	130.58		669.44	43.82
11892.3	491.48		46.22	48.8
24358.6	307.55		128.42	12.67
4.9	13.24		317.47	144.03
29.11	29.11		30.26	46.89
304.49	303.68		279.64	381.72
119.17	146.13		43.62	65.33
89.34	57.73		512.8	48.65
32.11	61.23		887.04	171.49
1910.33	320.76		370.53	311.87
18.93	17.87		403.22	282
32.56	19.58		833.89	480.55
118.29	118.44		186.48	200.16
336.65	336.65		30189.9	66.49
103.29	122.08		13.63	37.08
1137.66	263.16		32880	98.38
625.93	123.53		37.42	12.51
27299.9	301.34		285.58	46.09
571.22	231.88		4880.94	414.55
678.49	194.98		107.18	141.42
97.57	79.28		914.09	17.92
129.7	84.76		20.83	31.33
9943.32	121.23		104.36	199.89
23.48	38.54		109.34	249.15
205.67	165.3		26534	152.21
630.55	308.69		550.17	107.9
119.61	102.44		18976.4	138.88
335.39	148.3		227.95	227.95
1549.43	43.78		122.86	320.94
135.4	135.4		87.31	334.33
167.89	167.89		99.52	68.3
32.11	42.61		135.58	123.3
619.58	72.4		3.27	3.61
51.96	43.33		8.61	11.29
1759.31	127.38		13.97	57.13
483.45	187.74		71.31	82.35
32305.7	243.65		52.9	87.58
878.28	258.34		52.9	79.46
4.37	7.17		168.13	168.13
40.85	174.62		416.18	493.17
24081.7	83.41		416.18	307.53
90.1	80.17		150.33	150.33
915.04	162.41		89.41	306.77
47.42	17.13		1043.95	467.2
391.97	105.01		90.46	109.02
11.37	7.14		1899.4	383.99
27291.1	252.3		21067.7	84.78
11.01	86		59.5	63.37
30.33	58.78		175.94	91.82
21.93	15.89		31369	196.41
148.97	146.94		107.93	157.16
8.5	12.26		38.96	53.3
387.01	40.89		26916.9	37.39
504.46	194.8		865.28	38.59
7958.93	122.91		16647.5	443.3
2537.13	21.64		16965.5	51.41
33333.8	217.01		302.36	302.36
15.24	22.42		757.38	387.81
817.38	413.42		72.46	109.73
97.75	98.46		196.94	214.88
11122.8	152.635		102.67	59.17
220.26	291.37		9012.02	151.83
28.88	334.88		102.59	119.68
28.13	13.21		4.73	30.45
18.38	49.69		16795.5	170.12
12.97	8.25		1857.21	222.88
211.18	139.67		663.92	247.96
3549.07	313.45		306.1	82.53
29705.8	420.92		35597.4	402.28
133.13	473.31		8.2	7.07
3612.25	118.52		11.77	11.77
410.15	410.15		9.18	9.18
16067.9	410.81		320.93	81.035
216.21	354.22		3.02	2.72
168.01	118.63		56.12	58.44
10887.8	99.93		265.48	406.53
8168.57	186.39		449.98	406.23
154.62	70.29		177.03	224.23
16422.9	57.18		34.28	26.73
160.5	225.75		29.91	24.17
63.78	89.77		18675.8	28.24
16.93	17.23		101.33	106.87
37.94	22.45		78.39	74.13
347.35	344.47		274.34	93.26
148.97	139.08		1620.59	85.96
134.38	122.49		33270.1	446.51
28.91	34.2		180.46	115.17
283.57	283.57		347.92	187.5
456.88	338.05		113.72	113.56
76.9	125.17		362.93	260.99
56.43	144.5		20.57	7.91
11416.4	398.28		64.2	38.07
3218.61	70.45		667.22	324.26
151.95	91.45		3.71	3.82
305.03	311.08		145.54	139.66
75.43	27.85		29418.9	358.41
8587.65	57.24		75.19	162.01
198.17	372.96		200.4	432.42
412.33	380.08		32.92	29.61
55.96	49.56		32.92	53.95
351.48	32.42		262.48	455.7
40080	342.6		161.365	89.525
117.99	49.12		2844.41	111.13
117.99	98		28.63	27.56
1846.09	224.715		28440.2	88.5
113.75	109.7		73.47	125.71
219.91	192.36		256.68	330.96
12938	45.56		1588.46	145.82
390.17	378.27		3684.77	20.21
23.8	34.31		384.85	463.29
409.4	360.58		102.99	63.85
8.74	9.86		15234.6	399.96
1036.26	225.33		397.43	397.43
47.28	19.96		1439.25	29.95
3999.32	110.34		624.27	56.53
878.19	93.3		17.95	87.53
31.91	71.45		115.61	115.61
4008.29	354.66		50.43	89.28
204.15	141.06		387.83	453.07
207.12	225.84		26297.9	265.32
72.94	50.71		55.07	69.49
215.81	95.61		21930.5	129.42
31.96	53.79		539.13	248.12
286.7	430.67		304.54	142.44
263.48	47.33		110.08	64.53
124.31	128.32		32358.4	73.83
225.04	219.14		567.74	299.27
72.46	90.33		15868	59.85
3403.78	63.13		176.89	136.4
1139.72	422.88		272.97	76.63
39.07	27.96		4954.26	27.35
626.22	346.6		17534.9	11.1
463.82	260.3		563.63	253.49
12975	24.8		337.66	47.35
63.28	13.98		121.71	64.23
27.98	23.9		219.92	211.76
28.23	42.08		21712.9	240.16
415.35	299.55		23.8	27.13
170.79	34.55		705.82	306.71
131.61	131.61		761.32	346.86
117.95	309.55		36.91	59.69
103.58	112.63		119.15	242.45
303.3	113.32		15926.3	368.74
766.33	181.61		38355	369.43
246.43	345.72		7098.98	27.99
40.7	32.65		44.39	163.72
5672.29	85.13		986.89	58.27
5589.43	329.28		14.06	11.29
112.71	79.26		292.9	91.23
14053.2	9.28		848.46	265.88
501	193.4		39.48	87.78
18.71	33.59		97.26	87.67
67.74	94.96		46.83	74.67
22.1	237.25		31743.6	146.75
168.42	60.86		60.77	91.71
152.79	125.26		3227.47	206.91
16.61	15.57		36365.8	440.43
427.32	27.66		68.83	118.64
21652.3	452.38		17156.9	45.99
74.48	74.48		68.83	238.26
44.49	10.07		952.2	67.99
26.87	26.87		281.45	281.45
80.09	57.22		132.16	132.16
146.56	19.85		18198.5	359.54
30664.6	296.67		22353.6	173.17
30.78	5.66		7.4	10.55
158.54	86.02		51.82	52.43
184.33	165.26		54.17	69.49
49.12	54.42		149.58	341.56
16.13	16.09		17774.8	373.86
9.41	8.41		26282	47.37
19.77	19.77		30840	43.4
8856.78	5.15		56.34	45.55
15.38	15.38		18.44	12.57
117.26	121.38		268.9	234.25
1269.36	14.26		8.2	11.75
378.15	33.36		114.43	62.41
174.11	46.03		13004	83.89
712.95	39.9		2259.65	441.69
10718.8	12.69		2053.58	187.14
221.57	76.62		222.98	160.77
10.05	8.03		499.67	424.36
538.28	180.12		242.4	270.06
15025	5.04		620.33	234.4
13866.7	16.44		425.75	195.57
125.04	74.72		154.36	159.97
131.65	151.41		313.27	340.62
10052.2	19.95		544.84	323.37
117.26	13.6		35559.6	117.06
2482.39	199.72		24.2	50.86
75.98	362.83		32.61	50.52
12650.1	194.62		1105.23	404.09
20.14	289.29		820.14	328.16
84.01	61.3		36.88	36.88
14.41	14.42		1317.98	490.87
396	423.38		137.47	101.53
25319	298.21		1140.31	348.7
21973.1	51.1		60.76	100.32
176.06	31.95		12033.4	69.57
206.2	267.65		27482.8	185.19
19.45	22.99		199.45	252.16
26971.1	164.61		6226.64	172.11
210.97	176.13		46.19	46.19
8.42	12.9		483.68	381.05
101.12	33.38		77.21	119.96
2538.5	167.25		37.55	19.5
549.25	488.28		303.53	127.39
295.21	173.82		83.75	98.97
540.41	206.66		22283.8	69.26
314.51	188.57		2878.87	30.91
11642.5	242.78		89.39	57.74
552.48	388.22		28559.9	130.53
23944	109.17		2606.16	381.79
420.88	445.68		139.44	206.83
346.08	199.37		37.38	55.68
9.98	115.9		45.97	100.55
34.11	59.01		537.61	203.26
98.17	66.22		166.34	53.19
30713.4	139.39		47244.6	141.98
30.5	121.86		88.93	88.93
59.17	103.82		572.73	301.01
195.27	267.05		24.47	43.65
46.64	102.57		429.67	385.18
31184.6	451.58		167.97	222.44
29079.7	298.05		100.98	86.59
107	114.5		2796.35	82.37
533.77	444.15		463.57	184.17
25004.9	31.15		22.79	17.48
174	187.14		50.88	34.36
17556.3	28.39		365.7	244.38
1137.09	493.39		71.79	233.98
407.28	330.6		71.79	54.2
36243.3	196.89		31109.1	202.5
34559	132.07		22904.2	128.06
587.11	394.53		708.64	335.6
261.55	106.69		10.58	10.95
98.82	60.88		468.46	73.82
13114	178.74		28.06	60.57
35051.2	377.6		399.56	60.53
466.66	253.14		22892.3	108.97
459.97	406.95		25.63	28.58
22923.3	18.55		12.91	209.53
656.98	352.31		42754.4	218.75
1879.76	74.52		54.33	54.33
571.92	331.23		35.03	10.37
272.33	259.39		268.31	37.01
912.46	383.69		294.35	389.78
33.69	41.46		457.83	464.58
128.96	140		15212.8	27.65
33561.1	246.32		10144.2	37.3
65.39	65.09		427.25	254.03
23537.8	7.38		40.46	49.1
8760.14	13.37		34097	453.2
127.7	268.98		34515.3	387.82
78.41	36.36		234.63	228.04
86.21	178.86		28474.1	185.88
162.44	141.78		254.58	114.34
8461.84	319.66		2192.57	483.7
164.41	156.05		226.88	172.51
244.5	286.74		65.24	27.13
135.63	135.63		693.29	229.69
145.98	119.48		117.96	278.28
296.54	178.84		50.16	19.29
168.03	87.87		41.84	38.7
29.91	20.72		828.6	377.63
5730.27	395.59		210.07	301.22
9377.69	27.42		91.57	146.34
162.35	194.84		13.04	11.65
30704.1	158.59		13.04	16.43
19664.3	48.54		3998.06	460.07
33123.9	412.2		202.51	325.08
120.34	150.44		95.89	50.61
24667.9	28		9614.19	257.2
2142.76	388.11		759.05	211.04
10908.7	302.17		95.78	430.44
285.43	431.92		533.85	408.47
284.79	105.14		36.27	80.91
24.82	22.58		35.48	19.35
1096.44	112.93		892.04	486.63
433.53	59.01		2243.66	239.1
30.87	55.12		30958.7	434.94
162.15	111.57		52.82	52.82
97.85	27.57		1135.99	76.8
15.89	16.22		39.05	485.64
20446.1	4.89		589.65	392.95
122.04	58.55		30.37	23.5
13.63	8.56		280.27	186.73
11.86	7.71		320.12	31.01
19210.7	43.21		11.75	13.11
4.74	4.74		63.73	61.65
139.56	329.36		150.35	245.04
2472.52	199.44		150.35	435.49
42.37	13.9		63.41	196.61
22.94	22.94		34.59	18.97
13.76	70.76		101.76	196.56
144.03	53.72		774.11	289.85
403.38	403.38		563.23	21.02
16494.1	282.675		141.93	177.1
5113.06	62.07		198.54	144.03
356.05	370.47		2693.33	410.43
2630.69	300.09		30.12	145.51
133.42	162.85		722.91	444.48
271.71	271.71		25.19	103.74
341.96	270.11		418.05	163.14
31552.1	102.81		723.25	397.24
5328.07	455.64		13031.4	407.04
420.05	420.05		141.65	42.03
13.09	13.09		11.29	19.16
230.45	230.45		46.04	216.58
5255.75	50.4		9886.78	110.67
109.85	84.96		111.17	92.16
463.91	467.43		63.79	134.9
68.53	105.36		659.37	36.47
199.93	435.44		242.98	291.37
2056.07	457.09		157.99	175.4
10.61	29.15		1363.45	32.53
9.71	18.13		683.59	66.24
8173.44	52.02		618.47	380.06
180.57	213.45		46.95	53.13
57.59	200.64		5.98	5.7
245.86	315.92		5687.9	267.39
343.32	138.38		153.13	138.59
784.2	39.85		3581.59	226.75
11.62	11.62		20321	61.86
5719.18	44.9		46.19	23.01
207.975	236.095		144.52	372.56
14.2	14.17		293.11	284.01
631	134.54		18.96	42.52
31.02	83.51		48.3	40.7
94.07	47.81		1732.21	212.73
845.44	366.58		8188.66	25.8
391.89	298.46		14216	76.71
179.65	179.65		164.53	43.43
514.78	462.56		41.51	414.03
24946.5	52.54		357.61	326.18
145.5	169.14		513.49	434.78
17.83	10.97		90.79	97.32
90.94	127.77		262.22	134.11
40.54	66.81		1111.43	142.14
2110.16	210.92		147.95	41.15
447.92	414.54		74.95	51.74
177.36	177.36		152.44	18.69
123.26	32.56		66.46	67.63
3727.15	179.35		270.96	278.73
54.41	72.84		28025.4	181.1
81.66	157.75		18.93	11.16
389.14	56.39		38189.8	362.11
10.8	5.26		73.46	420.28
22067.9	429.77		428.31	68.22
215.33	65.66		19.84	48.93
12114.5	231.14		46.46	395.78
95.34	95.34		4.17	3.87
17.54	14.88		383.11	498.06
49.69	58.28		149.6	152.97
899.91	210.57		9.29	13.03
248.95	224.89		874.7	6.99
32379.4	147.74		64.68	134.315
11158.8	54		939.27	96.73
115.25	275.97		11995.6	328.83
270.7	465.31		5.69	5.97
770.06	282.49		19435	27
1555.7	343.46		31.91	31.91
147.72	171.33		101.07	43.82
2.34	2.55		596.46	413.63
7.18	5.13		146.88	270.13
139.05	123.01		38.72	42.14
3427.14	252.52		10838.8	318.5
15097.2	5.74		10.37	9.44
36.85	46.59		126.72	173.56
7095.06	235.38		25.58	17.01
2915.17	404.08		280.21	263.26
413.71	20.66		748.42	331.95
14059.3	214.95		269.24	226.07
47244.6	408.28		37.38	44.83
1559.1	17.03		10946.1	189.46
34.49	26.08		465.45	465.45
127.83	127.67		902.2	131.39
50.69	58.26		35.34	56.18
321.41	217.04		273.39	378.03
32.16	24.43		101.78	54.4
169.21	319.95		35.18	43.86
39.02	79.18		73.65	85.54
37.48	26.41		274.49	259.74
294.22	183.07		477.31	246.085
927.91	257.8		706.8	154.28
185.34	185.34		5056.72	379.57
9.78	9.78		49.69	27.19
489.6	489.6		301.6	211.91
260.32	257.56		1600.66	88.9
288.27	288.27		123.22	155.02
12.56	14.25		208.41	199.83
40.1	38.35		449.99	227.82
70.79	177.39		729.41	71.96
346.58	202.32		1073.91	89.8
31991.5	359.03		330.76	330.76
12863	328.8		20.86	42.14
43.405	47.275		47.74	59.54
207.9	360.69		2124.59	80.86
383.98	383.98		124.04	101.56
63.85	96.68		31.71	37.99
1541.81	82.16		33.87	20.38
386.96	114.11		187.84	109.96
2067.76	256.49		241.14	211.65
739.43	76.63		41915.7	305.18
2418.97	35.83		1617.93	334.57
1925.56	163.93		197.77	154.14
636.84	393.965		5.48	6.81
130	159.92		478.39	336.07
2803.95	361.9		215.21	137.75
44.88	25.73		12191.4	30.96
59.385	41.735		2266.75	137.7
26158.1	363.32		6487.23	200.325
115	221.67		21.53	144.04
28.76	395.58		30.18	30.18
4826.69	175.24		2162.25	111.89
1554.49	435.92		146.37	127.47
87.66	469.81		51.3	98.67
269.62	209.1		9.46	11.37
24982.2	35.08		28.59	28.59
1921.81	193.2		51.06	90.11
202.8	151.47		67.82	144
645.53	473.28		196.88	269.4
25.87	40.37		109.66	102.5
225.6	190.38		499.82	308.74
24202.6	38.19		257.41	374.75
27782.3	176.81		78.97	103.07
3817.76	48.18		22559.4	201.61
572.44	457.78		1470.91	166.69
44.58	29.3		22.7	23.12
14.73	26.83		22.7	44.77
39373.8	167.42		34928.2	131.58
1007.45	441.98		191.79	166.83
40602.5	240.28		9302.8	89.13
92.32	17.7		45.52	32.37
37809.8	68.95		20638.1	38.5
35993.6	51.6		45.52	33.94
45109.6	478.82		35.18	112.08
25.44	15.75		37241	365.7
22.43	26.23		423.24	218.68
438.09	268.13		28.74	111
19389.2	6.78		28.74	84.67
6.64	6.64		136.465	149.895
842.12	437.61		21969	284.34
225.79	23.32		188.59	37.06
303.28	165.61		31604.8	154.94
44136.7	128.54		446.85	177.79
101.24	93.5		52.81	155.96
34521.3	50.27		1294.53	200.82
15985.3	75.9		36.54	30.47
80.01	141.1		1674.69	493.11
20763.1	357.53		24726.9	458.58
121.13	257.63		7.75	24.68
23818.9	269.81		363.18	273.23
133.82	88.72		24.09	13.18
445.03	382.4		79.87	55.36
609.65	265.46		16.91	16.91
35275.3	24.57		44.61	26.2
39911.2	89.26		22.74	13.08
46.46	158.12		96.93	41.98
169.73	157.74		187.355	187.355
153.49	329.53		15.4	28.26
21.01	25.96		161.21	162.02
126.64	126.64		9.21	12.58
23.37	23.37		20197.2	42.58
181.54	197.42		13.29	11.73
150.49	35.04		655.09	417.53
29.89	22.56		248.44	350.4
25.32	21.69		77.45	137.76
158.63	172.55		18.81	12.67
93.51	132.77		9.8	11.42
2.58	16.25		23270.7	71.7
85.12	86.88		27.51	30.04
9175.35	289.38		353.93	463.11
3645.98	25.54		346.13	103.08
434.96	434.96		37287.4	459.46
452.94	164.91		125.17	372.54
5295.83	306.21		18598	27.4
9.44	79.98		77.6	78.49
26.87	45.77		769.14	143.05
26.87	11.81		412.84	374.51
17.62	20.9		50	38.48
3.39	18.48		52.8	66.31
69.7	110.1		33384.8	107.91
342.49	195.94		65	138.16
487.57	272.6		267.46	303.9
61.2433	60.0933		87.79	197.72
40.29	71.96		79.87	62.87
61.2433	44.8533		418.15	499.51
667.08	17.7		33357.7	183.47
44816.7	331.92		856.98	103.18
182.41	78.22		11.74	142.28
182.41	122.51		284.46	34.85
76.92	18.71		563.34	179.78
105.53	75.02		203.88	497.86
365.36	365.36		478.36	67.41
667.91	455.58		30.5	44.7
61.21	55.37		230.91	186.84
19933.4	42.01		527.38	148.92
69.26	95.46		108.37	67.58
1962.58	311.95		435.38	250.75
37.29	37.29		39	47.65
87.21	24.13		61.99	93.88
162.09	226.4		101.87	101.87
277.62	462.84		44.3	92
252.74	257.26		592.28	277.94
40.8	69.57		425.5	398.91
4361.58	422.46		18473.4	136.84
41.78	41.78		74.41	217.78
1411.11	483.67		35352.1	451.57
1613.37	174.85		79.57	430.89
2558.33	216.13		72.39	48.35
841.37	303.07		11122.4	104.82
407.23	211.95		6353.36	478.75
14223.2	4.99		25352.8	149.69
1709.22	17.17		11926.1	406.34
24731.3	128.06		25.6	30.03
15.96	34.21		12360	158.8
331.18	382.82		29304.9	130.38
46.23	46.23		25.6	11.33
114.18	114.18		223.3	103.58
19.39	57.13		425.51	92.31
388.025	220.6		348.96	339.2
172.46	75.54		593.74	201.15
30.59	15.04		116.03	133.1
169.6	249.3		31625.3	162.72
46.46	86.73		97.96	125.35
461.97	353.7		469.74	347.89
65.97	39.56		31277.2	131.52
461.97	370.59		508.33	270.04
65.97	71.43		4745.39	388.24
79.97	137.98		206.84	105.04
49.81	11.74		273.095	263.685
9.6	131.28		28.83	23.66
240.16	259.07		736.54	410.18
16.47	9.85		8.42	11.38
14595.1	148.2		67.79	58.33
37433.7	252.15		11054.9	303.29
346.61	145.07		33072.3	183.61
32.84	95.91		51.295	35.61
220.43	282.12		17.09	19.61
568.04	42.13		40701	488.15
11.48	9.52		30389.2	439.67
47.25	50.62		2146.26	74.89
21.12	15.27		308.41	312.9
21.12	10.52		179.44	115.55
47.36	54.38		74.72	269.89
540.48	284.02		147.75	146.79
212.02	153.49		33.03	109.98
212.02	70.28		23754	25.06
130.38	103.55		80.42	46.58
78.05	44		16.99	17.93
22020	30.12		86.3	230.7
8848.26	237.19		226.59	226.59
25959.8	57		58.14	58.14
156.23	156.23		226.59	39.35
357.37	72.12		338.77	459.26
34.67	42.5		42.62	32.24
650.93	303.43		42.62	44.39
66.43	125.56		43.67	35.26
144.15	47.37		81.6	81.6
406.41	467.06		31805.8	150.19
30540.5	196.31		253.3	102.84
21.4	21.4		267.53	270.32
12.97	19.34		44.19	46.09
980.66	164.91		25.38	34.46
151.88	151.88		15.39	19.21
34638	399.23		254.27	223.07
168.48	224.27		12544.3	126.29
287.72	258.88		113.55	78.77
1407.97	93.65		25.38	64.34
24.3	10.12		154.15	177.03
26.9	85.55		11785	86.2
1061.05	381.27		465.95	413.97
465.63	465.63		735.95	195.49
315.87	55.01		235.39	251.66
391.57	160.5		16021	144.97
553.49	230.42		381.75	276.26
305.89	142.01		176.61	176.61
48.92	27.7		150.66	140.09
385.88	269.98		425	433.92
26.26	24.81		80.52	88.44
198.76	250.09		30176.8	464.18
112.45	77.73		8043.86	166.89
2320.8	69.47		21427.9	299.96
192.96	146.36		22128.9	62.57
3552.03	104.57		958.4	251.39
59.61	109.1		468.88	214.87
620.83	452.81		20.27	17.78
237.99	214.49		19.06	22.93
38.46	57.81		377.475	107.745
29.17	38.41		429.63	379.91
717.55	147.6		91.03	117.83
339.26	296.77		207.52	61.21
246.76	285.93		184.69	194.27
701.63	49.31		730.08	472.77
62.87	56.61		28471.6	48.77
51.18	419.76		203.86	51.85
125.08	66.8		295.73	199.14
12.65	19.71		700.72	438.88
40.4	38.59		64.87	40.99
326.03	439.11		31939.9	94.34
21187.9	256.63		272.98	170.22
4628.06	14.64		63.58	40.82
36.12	49.64		1240.45	382.37
487.89	396.7		68.26	55.95
18974	125.4		32659.8	396.85
83.22	23.15		18546.7	114.55
309.86	271.17		30.41	37.1
26107.1	30.41		512.35	382.85
629.67	407.49		6584.87	265.2
11.06	16.9		226.86	401.04
13.16	21.53		6222.94	23.71
169.96	375.22		59.55	90.25
62.25	77.55		664.26	143.31
35.16	26.52		332.99	332.99
2533.29	17.51		549.98	285.86
33415.1	271.33		28796	412
62.01	130.48		2848.9	45.32
24968.4	290.51		16.02	16.09
43.5	42.6		23496.4	145.89
80	80		3557.1	48.82
172.33	104.99		583.35	447.46
151.74	151.74		1724.56	419.89
27402.3	382.96		156.82	152.9
50.5	360.71		19.06	26.82
11371.6	14.93		144.675	283.855
92.65	98.33		31366	214.14
2330.79	82.36		90.52	61.37
71.33	29.4		133.66	78.82
351.99	160.29		36320.2	331.49
385.02	239.36		84.83	32.745
86.44	46.82		18959.4	371.61
46.29	32.26		31.31	26.03
107.72	68.49		453.09	57.74
10329.1	296.06		159.98	112.72
19410.9	18.89		44.87	46.22
439.83	80.64		193.23	120.59
24.73	31.93		414.11	459.42
1791.12	400.62		17.79	24.16
322.54	315.93		16910.5	494.96
117.74	127.5		238.08	31.82
213.73	474.39		99.97	151.21
240.28	278.08		71.87	43.45
436.24	94.76		69.66	69.59
13.06	14.43		14.58	22.46
14611.4	26.15		53.81	75.88
20.01	52.41		142.73	197.02
20666.7	420.05		503.21	222.2
95.49	70.34		477.35	441.41
33.07	39.76		927.52	221.03
25.21	25.21		294.28	26.22
54	54		24043.1	9.86
13.2	114.29		252.52	403.63
119.8	353.02		252.52	351.43
729.75	178.38		290.37	280.54
315.33	461.51		72.97	72.67
122.98	107.97		733.65	228.01
119.38	82.05		44000.4	438.04
119.38	61.96		187.07	381.18
16254.6	159.42		268.24	486.52
27123.8	66.1		3674.69	147.29
629.13	414.21		181.31	227.15
94.24	60.12		481.14	481.14
24.99	95.83		129.95	162.96
16719.1	161.51		40301.3	109.97
7652.48	60.85		435.13	79.66
45.66	28.93		42.05	13.96
363.8	363.8		433.9	35.3
4747.75	93.61		89.19	39.04
158.42	404.72		23.76	17.63
212.94	185		257.44	146.06
126.28	79.05		28.25	24.67
122.8	90.08		24446.3	145.78
12259.3	83.61		4.07	3.51
87.65	365.73		180.32	128.47
181.04	220.29		939.52	265.13
72.41	177.74		3361.33	356.4
16.4	17.18		189.4	224.9
211.81	208.57		7215.76	190.55
19507.5	50.96		28.14	29.62
64.24	59.22		237.6	79.31
15520.2	351.64		10263.3	213.87
375.76	9.36		204.98	244.94
372	372		33968.4	144.7
96.71	327.62		212.73	216.47
15808.9	119.6		22.44	16.53
927.95	87.36		120.38	6.2
550.17	471.02		3415.29	77.12
16.12	24.56		23.97	16.71
78.52	98		111.46	128.76
97.41	97.41		50.94	22.81
44.59	495.26		29415.4	102.56
769.08	287.52		280.14	274.72
317.32	270.94		21201.7	464.07
48.75	20.66		67.21	22.8
162.4	16.96		225.38	253.17
2379.49	471.18		638.53	254.53
15.46	9.58		14203.5	12.33
372.5	104.02		3482.23	388.74
108.62	158.19		19363	11.54
2455.33	28.81		4495.69	288.965
39.33	47.83		441.78	449.76
70.08	125.67		40.68	15.15
132.76	286.14		117.16	184.96
180.61	180.61		53.04	94.59
16324.6	205.86		227.395	382.78
1929.48	162.42		216.89	327.92
133.42	68.16		3063.56	156.44
451.29	249.06		1520.12	332.24
152.49	153.22		53.62	69.78
224.93	289.13		15161.4	132.31
505.23	321.25		167.64	235.78
138.46	167.28		682.25	52.67
16.4	92.47		147.39	17.82
780.27	270.83		18208.3	42.37
50.82	30.57		506.1	417.23
99.93	293.3		11701	249.64
1277.03	177.54		15.29	4.78
1180.09	180.73		4293.4	157.24
352.72	352.72		223.76	295.07
68.9	19.8		20387.7	22.9
296.96	83.97		8917.84	303.78
207.73	198.1		494.31	111.14
706.95	149.37		153.48	219.88
53.3	65.67		157.39	100.12
25655.5	11.75		6100.2	277.66
29698.4	202.72		5618.23	375.57
1735.06	171.56		25123.9	408.58
32680.3	416.21		29978	359.47
50.3	52.16		603.81	480.1
9.33	9.33		87.4	396.59
1858.44	326.67		25419.8	80.6
9352.56	354.82		328.15	305.12
17240.7	48.54		3307.32	14
872.9	134.42		6108.4	453.3
319.29	354.52		430.07	153.49
10555.3	486.65		97.7	137.73
28.54	15.23		5251.52	269.215
101.38	59.15		61.24	47.57
641.58	429.14		30.09	19.53
8.55	10.35		67.99	40.26
72.43	94.58		514.37	61.62
1478.17	245.09		13.23	12.14
284.3	301.37		22383.2	155.04
193.89	144.7		21.26	13.48
18.57	9.62		1322.77	153.59
10834.7	82.59		74.75	54.63
36.07	23.94		5.85	7.14
185.51	185.16		202.57	302.33
185.51	201.03		642.63	233.26
180.35	316.76		219.75	346.06
5811.13	47.63		608.28	349.72
165.14	143.22		50.9	23.2
59.36	32.09		17081	61.43
59.36	43.72		22808	124.8
12142.6	60.82		158.03	114.37
642.61	310.47		537.15	217.78
58.33	106.67		303.31	139.45
64.67	74.18		23508.1	375.44
3127.06	477.07		176.25	223.93
33136.4	10.48		288.65	228.12
938.63	20.67		100.91	407.34
678.17	264.42		50.07	56.22
383.55	477.61		25843.2	53.43
3090.6	167.66		196.51	214.33
26376	498.74		36439.5	317.86
18596.8	13.42		167.63	13.43
109.68	54.62		12591.4	35.03
28047.2	92.84		801.15	124.84
40.92	30.63		16477	207.82
226.98	223.35		55.54	7
3207.42	68.02		73.66	30.49
7400.14	107.42		190.72	154.6
10.66	8.81		92.19	92.19
690.98	425.68		1589.3	324.28
6.27	11.02		13.74	72.24
996.79	340.13		897.06	19.62
280.61	255.69		25.89	53.22
667.77	61.67		23410.3	50.35
15.3	11.84		31582.2	324.04
84.12	84.6		673.61	325.39
181.9	181.9		627.68	360.93
13225.4	273.03		203.64	257.59
563.23	221.49		167.65	207.69
15709.1	46.16		143.79	37.03
22.46	30.37		560.65	231.14
93.7	44.2		122.79	30.27
51.56	214.63		145.6	41.82
51.56	60.98		80.87	17.15
737.82	492.35		32.62	56.96
18140.3	102.81		70.12	266.63
106.58	31.94		146.63	334.11
38.72	50.36		509.1	452.51
356.5	341.64		17.68	30.35
300.51	136.66		28937.5	244.52
881.8	308.58		28921.5	167.74
81.84	65.26		19.58	90.35
372.81	320.5		535.57	249.45
264.17	123.71		99.58	57.79
20.71	21.09		99.58	244.18
318	8.01		929.26	422.54
191.23	123.06		23.32	30.38
27007.6	424.21		26.62	53.52
542.48	409.94		73.26	91.65
17.66	14.57		24454.8	346.44
942.15	195.16		928.77	52.39
33907.5	63.7		289.28	347.06
15.9	25		2848.47	319.85
31016.7	52.38		67.87	179.24
27648.3	59.54		456.98	245.49
38215.8	451.53		328	418.7
22.5	51.42		3167.96	301.39
259.39	213.19		31578.1	48.71
71.4	55.21		205.12	159.11
162.39	30.44		22562.6	14.53
65	50.97		29689.1	238.74
30.02	8.76		208.78	57.05
2310.42	28.53		210.67	198.08
140.93	30.31		3906.01	85.68
201.17	321.34		281.64	25.77
47.36	47.36		130.44	150.57
30242.9	165.81		39965.3	42.5
34.67	44.52		253.5	180.69
223.48	292.64		253.5	213.99
43.81	43.81		80.42	97.28
470.56	470.56		7958.24	254.52
166.44	329.15		183.5	260.62
346.64	130.61		1088.32	215.68
280.08	86.84		66.83	51.37
257.94	24.34		66.83	98.77
35.5	33.42		572.09	62.54
40.03	40.03		411.79	328.88
432.73	432.73		448.02	448.02
36.99	63.67		19.52	16.22
12.31	13.34		19167.9	53.15
87.57	24.14		86.58	71.01
49.44	45.57		18.21	83.2
66.14	66.14		3457.46	323.52
411.52	186.02		3352.58	346.48
342.23	342.23		39204.2	9.89
356.77	447.52		19980	150.125
231.11	231.11		181.11	186.99
1354.94	491.35		11.26	8.03
19.98	204.13		4.95	4.41
38.48	72.94		19242.3	91.45
305.65	459.77		7429.74	293.88
127.65	164.41		568.74	449.99
329.03	146.96		85.98	39.06
403.56	327.19		22891.4	136.44
111.49	127.33		969.42	267.83
42.52	42.52		78.02	41.75
80.42	52.27		223.93	210
1340.55	33.68		539.4	86.88
57.43	31.6		130.09	110.52
46.44	117.58		159.49	123.23
199.99	364.62		271.56	295.65
4484.95	343.57		272.29	209.99
52.26	6.96		24084.8	222.16
119.97	119.97		256.74	109.43
75.72	58.7		202.6	279.1
51.63	76.43		78.2	36.36
102.61	188.77		461.26	444.44
1520.72	357.68		194.17	28.92
24.17	20.44		60.13	60.13
24.17	44.32		50.33	120.38
22823.6	106.41		147.94	198.22
1103	292.05		175.34	182.99
35.64	54.69		130.63	160.92
32103.8	117.66		79.93	63.83
4277.78	263.08		139.57	110.5
224.2	481.36		3.92	2.87
91.61	91.61		84.78	24.84
445.63	285.51		1142.06	270.83
76.88	74.78		270.32	239.35
207.59	37.67		4573.45	190.91
250.31	131.89		92	15.2
61.3	63.56		396.19	485.79
103.82	50.49		280.59	235.87
45.7	45.7		46.12	46.12
510.68	238.32		74.69	74.69
444.52	320.83		35531.9	430.52
15.41	25.35		319.53	255.22
261.88	367.74		494.27	226.3
180.48	250.13		494.27	381.03
211.81	118.63		160.08	381.02
13.3	15.56		24.19	17.08
225.25	212.31		157.29	110.27
172.38	210.51		59.42	68.93
963.08	96.3		108.09	71.19
12.07	240.15		36744.3	407.13
40	36.77		48.47	18.39
27.08	35.38		72.81	105.72
1299.24	487.58		83.1	126.45
1027.43	361.7		16326	105.44
30832.3	204.76		18.21	28.62
19849.4	15.87		73.96	174.04
103.41	354.99		207.11	173
62.5	100.64		317.76	435.63
259.85	341.1		6.38	10.81
194.62	194.62		20206.3	126.98
194.62	26.38		35.49	20.59
32.97	32.97		57.97	130.98
102.91	193.15		789.3	133.97
349.3	349.3		35.49	27.28
369.35	369.35		116.28	79.78
67.31	88.88		20122.1	352.22
150.783	184.173		7.49	4.72
7.44	8.91		3215.55	116.01
16.3	18.28		77.15	163.02
57.16	28.77		40064.8	105.96
22.8	68.93		6.15	8
109.44	235.18		18.8	38.77
1450.47	89.43		152.81	434.73
92.21	145.06		44.61	347.28
154.96	140.84		3626.9	211.13
38.39	33.46		18.39	10.5
44.57	79.19		37.64	35.54
17514.8	90.97		157.75	199.37
33900.9	252.85		25273.1	9.03
5222.54	134.04		21.47	23.4
29.33	29.33		22.99	43.65
1271	259.335		187.18	187.18
428.91	375.41		189.58	153.22
4497.1	75.46		39.24	22.85
5449.22	121.07		2964.76	40.91
139.04	220.22		27.82	21.04
25.44	30.74		39.24	58.33
163.76	227.58		170.69	136.22
56.38	116.77		203.75	381.74
68.845	248.425		900.12	277.88
73.43	73.43		342.06	448.55
26.21	26.21		513.2	234.13
17047.9	385.36		418.49	344.66
1043.9	108.6		5.92	421.29
			46.89	35.28
			1023.81	401.75
			33133.9	204.48
			235.93	262.65
			101.23	64.01
			30710.4	171.28
			360.9	217.26
			3722.47	64.3
			6829.11	319.1
			350.93	53.52
			135.79	347.5
			640.77	381.81
			23316	473.09
			2160.73	162.4
			8840.69	363.23
			33697.6	18.8
			25855.5	494.21
			314.02	37.7
			32086.8	88.53
			3155.1	202.06
			320.17	320.17
			407.95	181.19
			1587.45	216.6
			123.475	203.04
			48.19	92.25
			211.3	232.33
			139.71	139.71
			135.93	195
			11.57	10.23
			43.84	81.78
			1464.62	21.99
			26893	180.04
			3.97	11.55
			110.17	445.46
			14366.1	16.38
			167.87	204.99
			9931.27	310.93

## Sheet: Patient3
Supplementary Data 14.3. The Binding Affinities of Predicted Neoantigens Within Patient 3.
Primary tumors			Metastases
Ref	Alt		Ref	Alt
843.96	351.54		84.21	124.98
2983.11	238.53		257.66	56.03
111.19	117.59		17.005	52.66
256.51	119.07		765.46	393.83
311.9	228.68		89.75	316.82
42.61	251		25.16	33.315
140.91	256.6		312.045	224.545
53.715	101.83		22.835	22.835
25.075	32.52		94.15	61.55
938	416.51		94.91	39.755
102.945	46.62		29.815	12.71
314.89	340.03		14.04	23.84
296.11	69.22		364.6	343.65
1229.55	91.11		2749.75	477.69
98.95	248.75		15.59	263.86
196.88	248		7022.59	60.125
18768.2	262.85		50.58	50.58
123.34	231.54		245.15	245.15
329.625	118.055		222.34	173.395
140.37	180.24		289.76	289.76
1446.88	370.93		48.09	48.09
119.47	74.83		303.98	90.66
219.65	328.81		481.38	481.38
279.56	287.24		488	361.97
10093.2	331.7		8.88	117.92
4.45	5.46		197.24	30.34
242.28	56.95		194.28	420.15
43.765	44.975		90.63	248.65
1017.97	465.89		149.17	193.68
234.81	124.11		577.75	341.32
1181.16	319.71		109.935	107.5
633.45	496.84		144.8	189.63
31.32	138.17		191.57	191.57
503.43	181.87		498.843	127.637
5436.97	334.51		62.33	70.95
39.82	39.385		188.455	18.84
11157.5	20.82		5.19	5.19
48.97	13.025		154.66	154.66
353.885	73.865		2297.96	451.23
2100.97	73.265		32.62	136.485
120.03	79.56		5.36	5.36
9.87	58.64		821.353	136.983
397.08	317.07		20011.2	239.75
170.85	103.745		23.84	16.68
494.53	310.04		83.73	18.32
469.5	183.09		54.81	54.81
10867.2	14.31		7	4.23
102.725	29.285		311.65	26.61
43	22.4		1169.49	106.915
15.335	26.31		57.95	62.91
25.01	18.38		816.78	94.6233
138.055	17.88		144.32	19.795
1921.87	194.14		6664.05	37.64
74.27	29.655		6.255	3.485
258.33	468.92		37.335	6.485
35.28	42.48		102.683	65.7867
59	177.68		11.87	10.075
26388.3	70.55		9.97	6.515
199.97	457.62		24.39	19.09
392.65	149.76		9.79	9.79
29.15	154.5		233.63	22.77
3.045	2.79		31.65	38.36
18.68	12.64		6967.32	115.34
153.09	150.6		244.78	276.95
235.33	235.33		1601.49	346.33
474.05	419.99		2543.84	366.12
23.535	36.025		402.735	102.595
22.18	33.97		116.18	26.62
4.505	6.04		8.16	6.33
4.97	12.685		156.365	233.195
179.725	53.54		879.46	430.57
33.845	128.27		1112.06	135.02
485.15	95.96		29.4967	36.61
211.825	181.705		38.7	15.65
347.485	134.875		98.15	37.17
605.13	423.72		991.36	258.84
1120.1	76.6		481.36	232.02
171.72	25.855		333.35	58.91
69.27	71.855		455.83	404.63
28.73	25.82		17.89	17.89
891.505	109.17		41.39	41.39
118.62	470.12		17485.2	163.23
82.26	120.92		8867.28	191.085
845.1	344.26		434.05	434.05
193.16	453.68		29.935	137.325
533.74	413.19		607.25	96.15
5791.02	95.545		5722.22	353.03
46.07	7.135		14027.4	85.69
2217.69	207.76		44.99	15.695
50.2	362.71		1584.2	128.76
506.82	140.26		327.94	94.365
1185.32	61.75		20.83	25.7
7.54	17.56		219.31	219.31
58.29	113.47		711.06	443.32
57.41	32.84		70.08	24.275
385.28	341.13		83.8	119.02
541.06	200.16		336.94	118.28
27.21	28.83		13.27	13.27
18.13	27.83		156.36	90.155
1432.41	121.88		17.985	108.4
2776.81	71.07		24.44	101.74
62.35	68.615		40.955	36.435
225.915	216.135		5984.4	160.705
82.26	80.49		6.61	11.065
32.57	63.95		248.2	483.85
42.78	114.47		20.245	9.69
20.24	15.485		7.25	15.33
23.51	21.34		22314.7	96.215
11803.9	45.805		335.92	90.64
1835.62	428.59		727.78	449.88
297.08	155.19		18053.5	237.2
61	56.49		1161.53	351.35
281.08	271.56		2375.85	129.33
202.26	133.68		5597.84	109.35
30.435	30.37		46.01	68.25
21.9	28.18		25.505	27.195
104.165	197.725		3487.02	476.21
19523.4	95.59		279.6	353.225
13.91	11.44		885.66	82.795
33.23	19.43		84.965	44.86
1047.2	427.45		6105.09	270.91
209.02	74.76		7163.72	375.64
28333.1	157.95		768.285	156.55
89.455	47.825		29.495	78.57
120.375	169		312.86	312.86
55.47	56.17		93.325	93.325
32.24	85.72		5.715	5.715
341.03	342.1		47.91	47.91
1842.02	241.485		154.53	123.67
6.315	51.65		20.26	20.66
3084.49	46.7		36400.9	115.05
24.265	220.28		86.47	86.47
142.73	30.29		324.43	324.43
1768.86	401.12		180.06	436.49
190.06	164.02		1744.78	287.47
446.625	245.57		25960.4	401.87
969.76	205.94		331.81	331.81
229.89	161.25		2252.71	218.69
472.74	410.13		40.585	32.63
128.12	376.89		29.53	6.1
23255.1	16.74		11754.1	127.715
17582.8	333.56		6857.47	34.05
13.64	80.55		15796.7	327.5
369.86	362.41		675.51	106.58
5700.47	228.99		69.49	59.28
2596.54	415.7		1773.05	408.02
23.71	21.32		10.71	12.66
23.05	133.35		187.04	187.04
6830.96	120.55		7.92	10.55
23650.6	95.005		2748.56	225.9
456.9	403.14		2862.81	137.34
44.88	66.24		26798.9	126.31
72.67	47.99		255.26	255.26
382.4	300.08		13.425	13.425
15902.5	97.34		192.9	187.2
47.455	31.135		25.125	31.585
26.37	24.475		17526.2	212.59
32.2	47.355		10528.8	447.51
538.595	181.49		240.2	252.22
136.435	133		333.35	176.54
11.3	23.12		11584.5	133.78
3045.68	421.93		556	8.11
332.13	250.33		16.35	10.085
205.84	322.845		310.14	27.75
2923.19	401.72		46.12	45.12
305.86	149.62		321.995	143.76
74.99	102.15		14.29	9.15
4370.7	470.25		190.27	190.27
1261.98	278.97		420.48	420.48
39710.5	488.14		202.8	428.77
17730.6	186.75		390.68	438.18
35.235	15.5		7903.32	210.01
53.36	91.81		520.92	488.88
11.6	41.28		253.745	188.27
131.04	58.41		21.21	12.25
33.565	65.805		488.13	488.13
59.61	29.57		29126.6	323.07
11.18	12.02		1994.15	193.05
10519.9	26.755		197.82	58.89
52.4	96.38		414.71	285.75
6.85	44.6		319.83	319.83
67.75	9.705		211.49	138.27
105.96	64.9		184.12	107.92
1967.25	178.57		349.97	220.56
43.35	95.24		152.93	96.085
4103.51	14.095		12.85	16.46
26.93	26.93		6039.13	477.96
3312.23	454.21		12.85	13.82
154.89	152.68		1012.26	474.75
176.03	371.34		885.74	332.47
535.6	304.05		198.9	198.9
176.11	268.51		54.835	60.305
591.05	416.14		46.46	59.87
760.97	460.4		765.64	236.61
350.05	242.35		4388.41	185.37
1753.03	196.02		28.655	32.005
1263.82	258.78		21.135	18.145
308.06	355.77		61.81	60.37
24732.7	240.48		67.165	241.965
770.75	306.64		48.635	18.975
340.69	381.23		1441.29	211.55
481.57	165.51		302.95	302.95
19884.6	86.79		179.34	145.05
110.25	214.8		2900.66	288.12
1096.01	279.02		164.28	163.26
399.71	88.07		140.27	41.165
2112.33	314.645		196.98	372.38
269.37	142.56		662.04	148.5
255.92	313.98		317.15	106.92
59.54	51.18		17.38	78.42
261.55	184.76		9614.19	267.89
831.665	262.98		273.53	349.58
26904.9	208.01		5.25	6.21
18842	371.95		70.77	23.86
100.36	228.46		295.575	75.725
510.15	477.57		686.015	112.265
17202.3	272.02		30.93	151.4
8.75	16.55		432.41	268.42
82.43	332.32		548.96	366.05
26.63	19.855		273.415	96.825
2657.33	314.94		565.69	84.275
53.67	25.17		26.645	22.88
18.98	28.82		43.81	43.81
2541.83	376.06		20872.1	361.06
37.87	13.91		45.88	272.62
2266.4	365.81		15516.7	218.63
518.99	275.49		491.6	468.79
397.74	228.03		2768.98	274.83
76.9	105.87		2422.16	374.76
5.5	8.1		47.68	34.19
80.43	14.85		398.99	397.92
53.985	71.35		348.95	175.05
204.2	211.4		6859.03	430.31
70.2	96.2		2580.11	33.085
198.13	184.91		882.185	218.895
2952.72	341.59		13.68	7.77
198.905	27.21		28.835	19.49
5996.57	12.085		247.83	58.09
19.89	19.89		17026.4	15.37
536.6	355.4		38.67	37.79
9134.44	460.28		383.87	92.185
13255.5	276.8		38.67	42.54
121.245	210.765		383.87	220.815
210.86	209.75		25.99	78.38
264.25	210.545		13530.1	179.42
269.36	197.79		333.51	364.09
189.58	126.55		35.51	14.13
284.467	127.68		1821.08	315.84
497.34	352.03		281.73	223.06
187.76	258.69		310.85	408.72
135.26	208.93		392.53	236.24
1040.13	403.12		1358.26	395.92
294.95	262.985		147.07	57.53
81.26	53.93		171.73	112.81
235.345	200.19		17.92	36.005
1652.12	83.99		200.37	123.86
2415.09	344.87		200.37	35.55
568.395	254.675		480.21	36.24
67.57	76.56		11317.2	277.935
5.9	5.36		27400.9	263.39
570.24	152.86		347.66	282.46
13880.5	30.6		214.21	361.71
15.455	39.775		1262.73	133.96
9.92	11.63		265.935	245.18
29.96	29.995		5805.97	293.82
131.11	177.63		317.02	349.93
1613.76	5.27		87.2	91.32
69.31	54.83		2395.86	176.28
158.66	96.345		13127.6	417.63
5923.26	34.86		100.44	63.87
1171.39	90.535		153.2	28.71
29.745	11.605		16188.8	40.08
15.96	25.645		289.78	351.13
164.35	25.82		65.635	65.635
21.255	13.5		2463.1	468.62
5197	60.71		14.905	46.91
291.44	130.33		317.06	223.24
407.14	389.16		795.48	418.33
34.81	4.19		547.88	348.27
1330.39	41.99		213.48	132.17
55.8	174.26		15547.5	58.52
401.915	191.045		923.69	49.97
13.46	15.85		248.62	17.53
17.71	8.53		928.97	68.565
333.48	304.16		9342.55	151.513
73.7167	104.233		245.38	245.07
20.915	25.84		840.285	16.33
1685.02	187.635		14763	95.18
10322.5	42.07		60.645	60.645
1305.44	6.98		4.36	7
1462.15	79.505		5.335	6.265
8.02	40.995		2.88	9.98
57.91	84.75		28.4	87.64
7946.88	104.78		2402.2	89.305
5449.04	331.96		3720.89	171.31
149.533	92.8633		169.18	173
194.24	128.81		11393.8	167.06
25.395	24.555		9241.9	209.59
85.595	47.785		109.085	177.14
15.455	243.995		71.55	43.09
11955.2	39.49		38038.4	363.27
10.55	11.65		17452.2	100.24
52.605	35.48		40.48	40.72
7.85	6.425		19245.9	208.82
8.96	6.69		97.52	87.03
5.675	4.395		464.38	464.38
17.49	22.07		5.04	4.705
101.485	51.935		6.295	8.275
578.255	67.09		39.44	66.89
47.5	34.635		61.855	40.185
118.535	35.92		61.855	105.13
26.515	13.465		313.68	90.4
14173.9	344.21		823.92	79.11
707.72	64.62		105.445	78.03
15602.4	146.56		27830.5	113.01
32.115	8.065		228.965	155.155
28.415	5.5		176.92	239.29
506.46	46.86		244.49	192.1
3393.97	472.26		11.29	6.155
44.6	49.15		343.36	197.525
10.63	11.085		212.7	240.35
1208.55	469.84		56.54	137.885
231.81	101.985		109.63	207.06
258.58	29.28		2593.05	175.82
13194.6	12.97		107.565	121.295
31.255	22.225		124.9	105.115
30.805	28.335		14.62	7.81
81.205	23.865		202.46	91.21
11.405	6.23		41.41	140.6
95.82	37.225		2602.51	341.1
256.25	77.41		214.225	17.145
298.39	36.56		64.34	10.53
9.11	15.125		7.12	5.63
47.2	65.06		3837.97	120.49
2370.31	319.51		33.64	36.915
55.02	17.05		388.05	454.18
60.38	57.925		53.29	109.24
370.65	467.93		50.35	229.26
919.81	42.33		12885.7	192.49
716.28	64.37		145.31	39.47
73.17	42.88		145.31	439.8
12.745	30.585		276.4	176.62
37.66	24.69		17509.3	442.64
62.75	63.56		3581.04	312.37
20.305	22.215		30.5	84.21
22.62	24.04		303.32	29.55
41.57	91.335		41.15	41.15
41.325	81.835		1933.71	18.24
94.535	125.215		4478.21	42.33
41.94	37.185		16.09	18.525
11.205	10.86		3714.83	56.96
9.005	95.42		682.94	425.55
80.61	61.695		9640.86	82.16
11.16	13.72		3682.1	117.9
17.99	25.35		20550.6	399.62
16.78	15.61		22240.2	459.81
96.19	92.45		663.39	354.565
655.51	449.14		342.72	143.48
45.89	14.56		72.575	105.405
25.88	38.13		25554.6	175.63
5882.87	18.655		376.17	371.73
96.745	35.09		48.46	48.3
3.56	4.965		69.83	265.2
20.725	5.91		844.06	206.93
148.36	22.13		45.35	62.885
4.905	7.13		102.2	104.33
631.73	111.37		16.83	78.36
4.98	4.98		587.67	270.95
11.71	35.975		21.9	121.84
2.82	3.32		140.94	171.11
17.89	14.73		3689.59	268.5
36.04	210.95		3081.15	145.9
134.59	132.425		569.33	200.03
1631.95	6.8		53.2	240.48
136.87	164.387		225.285	124.985
47.42	57.845		700.94	142.11
47.56	123.495		19861.9	316.105
143.645	188.085		13700	499.74
74.475	79.025		97.195	35.005
1220.62	40.39		259.715	132.625
8.85	10.07		1946.43	10.54
74.35	27.84		12.42	11.69
16.01	9.025		27.28	21.79
1.735	6.055		241.55	57.02
5.56	15.85		36.285	16.65
19.82	246.485		117.51	7.45
27.7	13.87		10.4	17.36
27.7	25.26		47.54	10.58
6.23	42.19		32.215	6.295
20.485	4.485		1928.03	21.43
196.96	185.36		101.345	89.66
12.42	6.675		1381.09	119.27
5131.57	415.81		32.075	10.91
7.6	26.03		22.075	20.175
15.525	6.5		17.965	44.105
55.485	41.11		14.705	9.21
7.065	6.705		126.945	151.745
977.635	41.515		2174.76	17.16
38.995	18.28		1746.55	18.84
21.99	14.62		12.38	11.86
9.77	16.72		40.66	37.98
17.07	10.22		17.73	5.105
5835.05	12.195		13815.2	151.35
87.795	9.695		4.605	5.515
143.2	33.91		159.845	64.265
9918.89	12.625		24.47	46.99
1026.09	47.845		158.36	158.36
62.49	145.06		4.185	4.665
750.065	53.645		12.76	11.99
17.33	5.54		8.8	10.95
28.78	60.09		12.385	9.185
1647.48	26.54		130.8	125.25
88.9467	69.07		611.1	20.39
28.16	11.86		6749.44	15.5
48.17	24.09		350.695	49.76
3.59	6.77		3221.51	359.67
1571.65	175.94		85.8	101.33
49.77	8.74		11.78	12.855
58.39	11.86		42.585	32.495
49.96	3.74		61.885	107.325
3598.52	42.56		47.41	206.51
91.77	14.77		452.24	447.7
4.11	14.64		85.79	115.98
11409.8	333.65		7.82	7.92
11.39	3.335		2830.81	268.29
17.695	9.99		3111.03	83.1
200.895	19.895		460.205	301.175
14.59	5		387.29	219.89
260.44	314.06		18.09	12.8
36.12	23.01		159.71	159.195
217.987	65.6833		193.34	28.08
3.395	2.025		460.36	12.88
206.977	61.2967		8592.25	208.325
3.655	2.12		6816.93	38.66
312.203	67.6533		381.28	210.99
110.43	25.92		2871.53	185.585
182.015	25.745		1557.79	161.74
7.465	2.895		772.15	50.61
42.31	9.03		3213.01	135.85
11.63	16.84		640.52	419.67
1444.71	143.59		6826.97	49.68
7.775	5.865		21767	83.83
18.83	24.035		51.42	35.86
1162.92	95.88		268.44	332.58
178.4	23.25		10.3	9.57
116.97	17.96		9.795	10.86
13.53	18.87		21.575	178.505
73.405	83		29.82	36.8
122.56	69.8		680.04	403.095
7.005	5		681.39	191.98
12.885	40.85		141.585	140.39
5.755	5.6		121.4	137.97
143.515	138.855		6802.24	51.195
129.39	239.87		398.66	46.92
40.08	10.54		278.45	416.06
7.11	57.14		15977.7	47.48
23.8	85.22		61.955	125.675
123.985	152.975		60.115	35.705
952.42	70.255		11226.6	21.305
108.61	54.44		2025.2	94.24
60.47	61.78		1996.09	170.35
610.34	30.21		146.87	190.275
886.58	76.7		663.26	139.035
6014.35	461.38		40303.1	12.42
165.81	93.06		134.535	203.935
15466.4	115.41		169.72	90.61
303.22	365.87		9841.36	150.765
67.76	44.24		1245.61	457.56
1464.6	126.29		220.12	213.17
1788.14	109.01		40.16	38.83
116.56	77.33		73.91	72.22
493.45	385.76		318.615	310.37
179.1	442.19		784.12	320.92
125.65	194.01		11249.8	279.88
1067.42	175.97		5187.51	268.73
525.16	109.85		4139.48	302.785
19645.6	53.25		51.39	32.05
116.07	315.5		102.34	149.56
13491.5	329.8		10.77	20.02
483.07	433.63		66.675	86.545
70.995	38.95		163.275	102.02
122.58	266.23		110.55	74.47
329.36	375.3		36.83	65.07
1004.5	61.4		357.95	146.58
1214.52	80.34		219.22	219.22
394.57	81.51		126.15	283.83
427.54	171.02		929.7	150.32
38188.1	168.95		34.86	27.21
961.81	145.76		47.22	47.22
14.5	11.18		3870.94	42.365
588.94	113.48		66.965	151.175
21.065	5.31		835.245	401.995
23.85	12.84		275.5	270.83
5755.87	55.745		732.83	219.19
331.88	141.95		49.06	29.26
393.56	450.25		219.87	84.47
434.66	28.475		382.22	151.35
14091.8	384.5		3.585	3.545
15468.1	79.15		145.5	22.615
12.72	13.68		353.505	175.645
12.65	13.355		28063.3	400.05
415.77	83.73		132.08	87.25
56.46	138.83		153.6	141.6
1033.69	134.59		43.32	70
487.48	37.04		181.92	43.58
376.305	42.235		43.745	56.805
2586.28	196.7		84.51	86.05
17.87	12.29		24.145	8.845
3291.79	196.37		1157.75	484.88
1125.95	211.635		309.46	237.705
206.49	87.3		121.78	325.43
80.61	238.87		135.5	57
123.115	119.98		32.57	5.665
47.175	15.315		1903.87	486.28
8.21	34.125		543.39	160.2
706.55	55.56		174.215	58.66
20.69	17.38		984.69	485.56
437.27	348.82		164.21	141.55
3016.76	465.1		4.58	28.22
3016.76	293.07		93.94	75.03
716.99	102.935		145.72	330.26
14591	266.63		16876.7	176.29
140.7	116.04		3542.05	114.32
451.865	138.02		43799.6	11.98
1007.43	304.45		145.895	234.565
365.11	122.82		119.69	159.12
5.91	6.45		150.87	139.31
1031.94	338.96		1109.04	338.52
1610.8	462.3		741.12	18.065
278.84	352.09		23.79	34.645
278.84	273.36		298.235	22.935
1153.73	302.075		1500.84	28
1617.4	268.91		715.27	78.17
7533.27	51.42		197.12	115.33
799.17	13.08		1366.58	12.78
1950.93	227.46		5074.62	10.505
291.58	241.84		426.37	302.43
400.29	40.21		121.125	25.3
48.46	43.19		172.52	79.25
283.71	424.13		118.185	86.97
273.91	288.37		164.905	84.565
44.11	28.61		237.87	216.915
475.96	92.37		150.635	35.38
229.04	390.29		19.46	20.02
396.81	499.43		325.32	219.49
284.1	337.64		165	194.21
123.91	33.13		809.51	400.8
108.35	16.35		18003.8	102.335
893.915	137.855		161.61	109.64
131.37	22.57		283.83	223.42
255.18	226.64		358.86	99.37
309.54	398.67		851.95	123.47
115.53	81.53		648.2	442.54
78.745	75.22		156.24	156.24
96.085	69.32		413.56	431.96
217.15	471.39		40.42	21.37
163.9	61.23		50.66	96.08
39.14	23.52		63.13	30.15
14640.7	17.64		14.585	6.58
145.51	175.21		374.57	287.72
29.42	275.19		14.27	13.6
151.68	157.47		68.64	427.97
17.74	251.89		307.54	53.07
9845.15	120.34		57.615	59.505
949.455	180.905		23507.6	259.97
42.95	65.995		51.14	4.85
274.23	230.41		120.28	471.02
669.75	221.56		62.49	166.7
1852	93.62		26.63	26.63
2349.8	129.35		1178.47	434.5
248.665	176.71		62.49	129.73
8.745	25.245		41.775	39.79
53.42	35.61		71.66	90.88
381.91	130.65		598.4	42.91
535.49	276.91		9023.54	38.9
28.965	23.28		21.32	6.305
116.795	91.54		706.93	274.87
589.1	348.48		209.21	62.15
88.89	136.015		271.79	145.325
2086.2	25.725		113.785	128.085
82.72	130.24		1902.74	69.19
8655.71	61.69		84.7	6.71
6921.48	74.615		147.29	159.01
23.47	24.66		87.38	8.8
342.885	224.39		14141.9	89.095
374.23	109.91		76.57	14.94
425.69	47.075		85.57	100.41
1457.54	240.75		18093.9	208.8
12157.9	80.215		1168.25	152.69
199.19	35.27		2197.15	443.16
18.805	11.235		209.28	168.13
124.06	267.38		29.415	29.4
40.13	55.28		5508.08	366.2
37.31	66.97		12.99	8.61
60.795	60.795		3.16	2.645
33.7	9.11		154.23	16.885
249.72	277.79		65.35	14.75
579.85	64.06		35152	2.815
55.33	343.89		2766.02	154.687
23.365	5.89		270.42	320.95
1112.57	351.76		198.44	195.17
2180.01	193.85		965.64	386.58
16529.2	53.19		103.99	360.3
11600.6	132.87		36.11	248.67
40.555	69.81		202.72	88.465
50.18	26.89		945.28	286.46
43.81	48.48		32.98	48.37
2918.03	9.52		4045.45	309.23
15249.8	32.97		44.88	49.85
146.19	112.57		251.05	321.09
15420.5	12.255		3361.11	116.13
23174.2	181.69		2179.82	341.9
26.57	24.4		4008.63	298.4
17.19	8.015		984.98	3.25
342.15	132.22		185.225	283.32
188.55	67.165		217.73	286.62
56.71	87.71		5.3	17.32
71.735	87.56		585.31	355.42
4897.18	193.72		133.5	276.85
27823	327.67		1623.74	281.34
19811.3	28.73		1668.25	395.91
149.76	213.17		67.58	310.1
16106.5	344.48		183.48	63.62
2340.16	124.09		739.75	450.63
320.43	446.68		226.69	404.01
9.63	117.67		235.88	192.82
32.37	121.91		5371.89	309.38
67.015	74.495		48.625	6.46
17486.9	19.625		224.88	16.87
31983.7	241.465		37343.5	94.39
1433.95	94.475		343.87	213.255
298.695	71.96		114.89	119.1
95.24	178.485		3317.07	93.02
50.215	50.215		2816.3	117.32
10068.5	69.79		93.61	88.045
74.41	17.845		666.36	110.47
53.4	53.4		503.13	352.3
466.13	81.16		212.44	70.64
355.26	47.05		20.705	214.46
399.83	399.83		496.86	25.64
615.39	26.97		587.58	283.19
108.36	7.73		84.21	293.89
1096.01	33.31		526.13	446.53
146.04	13.905		536.7	321.61
5914.2	34.23		297.25	384.37
14183	140.825		317.59	290.41
329.47	40.16		37.93	19.41
190.63	12.02		57.44	39.21
552.77	21.545		21.21	272.29
33.26	35.28		5165.48	112.67
122.77	189.105		1077.23	379.09
108.25	107.35		682.53	191.5
24.48	9.81		541.33	463.4
89.18	66.37		363.22	206.2
35.16	34.245		79.2	54.805
1462.5	308.855		4540.33	227.64
1172.15	442.03		632.225	50.665
39.12	49.355		106.23	46.935
159.73	254.04		508.5	267.97
136.91	202.02		47.36	19.34
30.16	8.515		42.405	15.515
101.91	171.11		9.9	8.445
369.995	223.335		374.84	388.85
806.17	260.16		122.255	122.345
234.79	275.6		20.93	25.41
181.59	210.97		40.01	40.01
1621.56	432.56		230.645	185.88
48.68	94.82		118.94	118.38
54.245	188.495		107.34	80.52
67.94	54.59		141.385	11.045
53.91	220.72		208.82	359.19
236.03	23.685		208.82	272.37
38.095	81.305		1016.03	440.65
145.74	117.18		425.77	445.97
373.73	153.9		120.01	429.06
517.05	242.01		9.92	12.15
15.94	12.915		37.67	26.93
210.77	37.03		312.25	275.39
574.4	488.83		175.46	196.065
27.48	141.39		90.64	90.64
424.44	301.12		37.03	43.15
41.98	51.87		218.125	184.3
17.32	10.315		2246.55	138.07
1107.31	86.68		39.065	62.485
27595.7	318.46		27628.6	110.8
347.36	313.15		63.01	159.11
1419.38	457.09		316.77	137.48
300.13	374.27		208.76	21.14
203.36	197.77		194.02	76.73
389.09	193.42		163.59	84.585
63.85	131.37		28.58	9.395
150.34	418.42		29.425	15.275
255.48	141.19		25.65	12.825
153.19	117.33		48.72	19.13
133.49	134.01		11.88	18.895
84.6	128.46		36.14	44.43
266.56	104.84		173.9	138.25
3292.4	398.41		13.95	13.95
554.08	148.1		89.38	190.02
173.74	416.16		11.44	6.795
376.83	225.68		43.575	40.125
7.61	7.61		10.47	17.785
693.46	64.755		9.74	13.5
219.46	109.84		10.7	26.96
320.63	96.2		97.82	385.78
17292.2	93.37		54.14	46.03
29.64	36.58		22.045	236.505
258.15	240.325		24147.1	54.94
258.09	334.47		199.165	145.995
52.79	17.33		11050.4	53.195
12349	115.515		472.135	282.3
46.025	176.21		145.65	117.595
25137.5	99.24		289.58	221.34
524.21	120.08		40.34	50.86
87.35	58.98		1513.92	353.23
2213.5	493.14		185.385	13.12
11.75	5.23		572.18	12.8
189.405	20.44		358.695	14.32
6.515	17.185		222.37	213.75
62.55	133.68		19447.2	237.165
31.46	29.35		335.97	371.19
12431.1	275.19		108.42	87.35
63.7	122.79		22.56	15.035
333.34	255.59		131.74	80.52
45.08	133.58		95.02	68.57
267.32	84.71		42.24	27.145
102.45	281.835		482.65	86.78
280.97	81.86		2060.5	103.45
226.61	231.78		15183.3	207.705
1626.86	165.12		56.14	155.96
429.685	24.89		10.97	10.845
62.75	88.495		14.27	11.435
3194.24	4.99		10.215	5.735
24.045	23.39		81.865	4.255
182.96	35.91		93.8	166.03
41.88	56.3		11210.5	195.05
187.41	181.48		1633.55	139.38
456.99	400.81		18417.1	210.54
151.57	171.49		2662.74	401.695
314.06	331.22		690.08	84.115
468.27	359.2		1270.27	251.755
3818.09	486.76		512.19	459.2
103.98	159.98		184.65	207.33
281.36	118.55		5332.45	354.82
36.46	108.69		162.97	214.285
2966.04	347.95		493.68	198.05
3275.74	137.27		14414.5	242.01
517.58	124.91		266.02	391.55
8146.77	35.91		307.8	327.64
10021.5	247.44		135.77	97.975
64.91	135.62		9.245	12.53
33.04	19.55		49.6	49
14333.9	272.36		369.29	363.05
162.82	185.23		13.07	22.81
29079.3	373.61		520.53	303.23
15140.1	23.87		8462.49	415
15360.9	114.13		7015.37	121.84
28817.5	181.98		504.54	376.08
621.13	404.74		584	218.18
122.76	95.54		9.89	7.98
410.34	286.77		1117.71	133.75
93	60.99		60.1	265.98
43.49	27.39		66.03	73.93
120.005	32.915		98.94	142.15
420.695	311.61		4687.19	200.445
490.93	381.25		5790.1	182.68
30525.6	464.17		9.975	9.02
1058.48	437.13		96.98	204.38
87.46	182.245		20.265	18.985
23.505	86.75		409.36	42.575
4482.53	22.49		524.945	109.09
15.26	62.38		272.31	209.93
170.75	26.14		182.27	182.27
590.35	49.425		123.03	18.94
90.92	118.97		122.95	78.84
51.795	43.14		2297.11	369.39
228.81	337.34		92.62	50.2
8.47	54.65		36.37	68.27
72.59	65.49		202.64	188.03
120.71	23.19		126.13	46.005
846.58	229.79		223.03	416.82
127.12	46.19		298.65	26.02
321.575	171.115		278.76	132.76
19.07	185.225		63.985	147.165
4.605	6.59		105.09	122.255
18.84	18.455		1312.08	186.01
58.465	59.195		447.4	443.71
25.03	21.04		348.78	452.09
5885.15	85.575		251.84	171.01
83.81	135.32		467.64	397.51
19.11	74.65		14786.7	416.34
35.2	123.23		519.01	432.58
60.6	16.475		89.88	35.91
271.3	143.2		143.42	33.77
2.455	2.74		27.56	119.46
10.3	15.89		15.27	87.92
10.32	16.05		125.09	58.395
13.37	27.69		31.46	30.19
58.265	8.875		37.775	27.395
11.43	81.93		552.36	351.15
2280.42	84.88		73.115	59.61
11.45	9.315		74.81	83.11
65.08	59.81		129.805	133.765
106.16	55.77		525.5	190.96
256.295	207.32		1355	161.99
117.48	138.71		88.12	77.93
36.85	27.21		40.63	37.605
1478.16	102.305		322.47	300.88
43.85	23.735		78.275	199.945
459.89	98.3367		170.42	318.65
649.92	141.03		311.54	78.79
4615.76	79.06		475.27	368.24
60.675	69.77		10021	79.64
42.685	41.035		950.8	313.38
571.23	393.91		678.99	121.54
398.72	256.29		11.05	10.3
563.39	111.44		40.455	39.9
269.43	164.04		78.445	82.81
26.605	16.59		11.39	14.98
37.785	20.815		644.66	444.83
45.585	28.55		364.52	197.085
16.9	10.855		107.05	186.04
2811.03	129.085		186.83	292.375
31.595	288.23		45.58	37.08
171.54	135.6		194.9	351.16
1474.89	140.01		536.9	306.55
54.98	43.01		7719.64	201.655
92.69	60.55		12236.5	449.45
100.2	22.96		212.79	485.44
13384	61.625		22493.1	37.76
19.465	8.58		62.95	24.97
458.65	243.51		7048.92	203.7
180.66	85.39		119.98	148.57
5.37	17.205		481.67	224.26
30982.4	199.015		1463.57	138.06
11.56	14.93		235.23	204.95
63.25	426.43		440.01	350.55
11.31	24.35		64.585	46.97
54.9	70.835		6.135	10.405
53.225	303.14		152.35	122.3
478.515	215.065		77.17	103.05
123.105	61.92		23113.7	36.75
234.075	162.75		55.255	10.955
3854.28	233.07		126.97	25.865
6296.61	172.485		95.27	184.98
253.71	114.11		1225.92	172.79
13.19	24.77		686.04	40.61
109.735	106.075		47.09	161.295
7493.81	8.16		453.13	192.11
26.95	53.2		12818.9	52.695
114.445	69.72		190.42	144.995
95.75	14.805		150.087	150.087
14292.8	82.87		69.97	69.97
46.44	50.93		3.67	10.39
430.97	43.91		44.78	65.58
113.795	43.04		395.15	161.77
82.66	56.18		565.21	234.76
68.96	173.88		147.98	19.985
22.26	57.485		1629.59	46.51
63.08	16.355		41.71	19.86
62.89	42.35		96.595	59.335
3284.32	174.75		77.97	77.97
27.565	31.69		1514.16	73.06
105.825	30.605		17.46	4.98
330.05	341.85		123.495	123.495
61.77	138.45		228.44	265.335
467.35	266.26		168.64	162.52
11142	115.84		5929.07	111.2
671.33	453.29		173.19	270.38
419.24	292.05		14.5	63.39
1938.43	224.99		30.145	49.085
12547.3	456.53		106.59	97.69
2543.37	57.56
767.12	418.76
147.48	348.41
110.96	194.34
106.77	82.87
558.65	436.58
7658.36	158.78
767.09	452.24
559.77	263.54
203.46	203.58
1306.48	92.52
1576.64	462.89
43.19	325.03
1099.24	356.23
303.43	132.99
557.995	55.205
36.205	29.345
97.08	480.95
701.98	367.36
1913.43	251.04
54.125	50.995
17.23	37.23
65.27	191.48
40.52	71.72
50.17	90.18
27.15	45.11
73.37	51.12
204.78	287.46
948.71	193.69
35.92	145.3
324.61	390.01
5539.58	486.28
566.195	114.57
183.53	282.98
710.34	418.72
207.25	43.555
2824.04	115.805
1996.65	108.61
11236.1	14.75
99.635	134.715
1543.39	143.54
24659.3	87.3
1151.73	110.47
24.08	50.66
931.2	90.82
105.92	343.26
1598.79	473.96
485.265	250.955
6.115	19.555
136.74	73.55
4934.57	345.7
30.26	32.68
273.44	316.61
3004.48	368.93
3569.51	435.72
15598.3	27.095
159.73	159.45
57.44	47.67
4.875	5.585
27.415	20.4
34.57	22.15
206.585	82.665
86.135	21.43
529.615	160.87
1001.41	132.76
24.615	25.51
84.385	268.805
16.14	14.11
2577.25	61.51
460.73	209.08
329.2	194.33
302.935	177.575
9.31	7.68
14877.2	59.32
37.41	366.05
13086.7	81.84
31471.3	422.77
135.115	51.015
28.695	25.495
54.365	21.91
1123.31	16.425
1152.24	147.785
270.855	259.525
16386.6	14.265
16917.8	38.63
16917.8	170.09
1731.11	194.03
1158.32	144.13
1311.27	111.35
56.09	42.35
2760.42	430.02
5295.02	270.95
36.195	146.455
303.45	120.83
27.39	100.75
45.96	8.53
3816.73	366.67
142.935	69.52
1605.22	169.39
159.17	348.44
319.47	299.33
942.295	40.16
28363.5	283.955
76.035	15.225
52.02	10.845
3166.28	345.12
1833.95	104.29
244.16	198.73
343.29	42.42
24.4	82.415
229.76	151.19
2924.29	6.03
25400.9	167.945
288.27	322.26
209.845	217.585
92.8	101.31
70.55	198.46
282.07	281.24
445.41	345.21
315.42	46.23
76.43	274.385
4066.25	114.82
126.95	267.65
13.805	6.08
112.425	90.99
199.02	261.04
493.355	12.66
1845.16	52.775
77.96	6.59
7545.44	67.615
3325.09	249.75
4582.42	383.07
602.28	46.23
6487.45	158.26
510.735	14.36
2465.49	85.665
33963.8	51.135
134.415	77.335
19094.2	14.63
6.91	6.41
21826.7	65.345
735.82	41.39
24.405	60.83
151.27	141.375
366.89	383.14
170.255	9.735
544.75	56.775
482.21	71.15
1640.53	303.8
27423.7	164.43
15172.1	262.3
5.52	101.26
270.37	127.38
4134.26	165.95
119.04	56.41
321.96	212.24
99.65	64.425
2143.89	493.37
309.89	421.48
3582.83	341.95
99.92	45.215
197.97	50.18
136.89	97.69
597.65	71.59
472.51	374.45
1352.83	300.195
223.84	147.32
94.12	40.01
34.84	21.91
113.255	34.065
138.72	171.25
461.12	85.555
6.11	28.65
488.93	135.87
28937.2	63.76
103.84	45.895
21150.3	227.505
30.83	410.77
8122.86	90.475
18238.1	488.31
3850.41	207.18
6596.71	136.06
1993.89	72.705
5714.54	192.23
2009.35	245.21
654.4	479.88
4039.76	266.88
502.96	170.62
133.8	30.395
551.96	395.86
232.88	249.17
150.05	163.05
1183.3	417.79
13.05	10.14
151.84	48.985
40.35	52.67
3.69	9.87
20.57	6.01
134.03	57.04
377.74	38.78
17.98	17.98
223.7	412.69
980.35	306.84
246.63	261.36
246.63	491.94
419.35	378.1
791.91	106.61
349.79	262.32
26280.6	258.55
127.76	135.11
127.76	218.4
261.15	455.75
424.29	472.81
526.57	373.39
260.11	280.5
481.265	40.465
125.74	159.22
152.21	20.59
189.775	66.905
61.76	132.05
69.33	64.75
356.46	294.36
36.14	116.45
249.67	42.73
17.04	100.13
158.05	42.775
279.91	150.87
2.4	23.87
78.74	146.88
3882.33	484.81
85.62	90.41
6991.04	443.88
15241	38.76
45.44	53.72
256.645	58.435
270.175	104.61
34.49	70.73
69.51	208.16
67.54	57.15
48	45.55
12.51	8.85
10.42	10.42
15.115	46.305
10.23	9.12
5.325	10.61
5205.03	96.045
6.63	26.52
16.36	41.415
12871	118.305
2332.07	382.66
1126.2	293.03
116.76	225.82
58.11	45.81
37.755	33.085
680.97	404.51
655.44	423.56
133.16	76.895
85.81	73.47
15.845	7.685
5.975	4.835
81.8	22.43
119.515	184.46
41.735	53.17
11.46	18.925
5.02	38.48
33.995	28.775
18.78	53.045
289.425	57.715
3071.41	31.97
1257.15	25.59
213.72	28.27
47.72	48.11
21.08	56.26
5699.36	28.62
20.51	57.63
11.36	227.69
572.97	7.02
25.01	20.38
794.345	344.35
4.15	9.43
29.1	9.48
128.57	32.665
39.275	39.545
442.44	433.79
605.745	44.765
10.785	26.195
249.535	249.11
146.6	146.6
47.1	15.64
79.25	226.03
5.24	7.21
9.4	8.16
108.83	35.19
7.57	12.78
122.71	112.26
6978.95	112.88
29153.9	33.205
2653.78	43.535
1692.71	4.915
80.49	62.695
8.02	8.3
21274.3	62.56
18.72	48.45
104.93	199.83
39.63	75.49
1523.32	130.5
275.71	128.85
267.55	491.88
72.215	167.51
4094.84	238.675
22.29	76.835
269.54	205.71
131.12	77.15
21551.9	31.495
598.54	137.21
218.53	52.12
31.74	7.4
116.63	77.27
7376.98	102.315
53.58	11.52
42.955	37.41
12.36	33.53
421.16	103.095
27.715	47.245
282.545	413.735
28.04	53.39
151.495	81.605
24	17.76
384.18	397.88
85.59	148.13
65.5	67.84
2810.49	223.41
3.41	4.525
80.475	6.065
117.35	23.475
33.83	20.77
107.95	50.74
66.63	117.11
276.1	83.585
25271.4	165.42
1169.48	84.12
61.555	81.63
160.625	54.585
6194.94	147.765
27.54	13.93
2203.73	79.68
429.92	18.84
167.43	79.795
821.005	177.31
28.04	54.51
73.54	11.68
87.09	135.54
14.415	118.84
80.7	187.41
132.725	109.88
313.69	445.09
17.535	11.465
9.97	8.86
7.95	8.075
100.88	138.59
10264.4	42.76
79.05	131.74
173.72	44.84
21146	177.78
119.53	24.29
1488.49	257.67
306.11	39.45
59.93	68.04
27.62	6.62
26.505	16.06
25.11	46.475
16144	79.325
16567.1	169.36
14.6	12.31
40.54	25.37
233.545	44.97
1058.1	19.68
23622.8	36.66
53.435	36.745
54.2	58.45
9.48	9.48
478.97	262.07
399.09	109.28
19791.1	109.26
3085.45	120.04
54.615	26.495
153.79	43.875
74.53	63.74
2036.1	226.27
171.37	152.08
1939.11	216.27
325.425	253.115
5763.85	78.74
8017.79	161.43
96.51	75.11
352.64	139.74
308.13	388.63
51.58	47.11
1620.11	390.32
447.38	67.21
4076.69	415.09
1388.74	243.54
8.775	8.72
156.98	115.92
1527.79	397.55
18211.3	89.69
19440.3	327.555
286.29	26.55
206.28	19.02
562.74	123.52
69.38	356.79
28.77	46.84
102.1	19.13
285.3	369.57
9457.57	106.38
22.23	19.08
2401.7	233.62
20742.6	82.05
14.08	12.45
430.61	430.61
7082.55	42.105
218.54	69.78
258.555	27.5
8.795	26.565
111.32	212.12
62.83	62.67
713.68	268.41
434.29	253.76
201.46	41.5
11.26	49.975
9891.38	346.65
135.68	96.54
485.53	432.63
63.21	49.7
293.65	308.77
33.36	74.06
1069.05	344.97
125.33	132.08
403.93	108.325
171.61	224.98
233.81	258.27
1352.22	135.46
972.8	345.12
534.64	90.42
2306.03	498.35
5559.94	283.97
248.23	207.78
14372.5	248.5
104.54	73.7
111.3	166.26
508.03	254.75
654.98	95.81
18924.8	306.15
203.03	43.21
16767.5	41.915
10.635	22.705
4.485	3.665
244.815	209.69
24.23	35.38
19692.4	483.33
18.6	34.78
61.18	30.76
23.2	23.2
4.445	2.4
45.05	15.37
18.43	24.71
3.9	8.595
1155.69	241.64
12351.9	27.375
16251.8	121.42
84.06	27
734.95	256.63
15.52	5.38
14.775	4.91
300.66	377.78
477.32	47.64
2200.56	6.7
14.88	14.88
3197.06	276.41
187.7	86.595
4780.38	362.14
25577.3	497.11
759.39	384.27
3888.21	105.58
5242.92	39.59
7580.34	121.085
31.43	22.55
919.58	349.24
30.445	27.685
955.62	402.08
726.2	69.06
313.96	129.19
123.175	104.275
580.93	319.21
6.1	8.43
15323	353.12
70.93	19.52
290.31	79.65
229.39	357.09
177.31	143.75
638.38	213.97
44877.4	202.42
259.455	185.95
929.86	75.465
28.94	117.47
591.99	196.13
131.08	359.2
478.43	281.3
173.07	113.09
284.89	32.85
1535.34	19.55
165.66	311.295
79.68	101.94
9.195	14.465
31.88	149.37
46.29	49.44
8251.81	17.79
46.385	62.145
65.31	496.36
12.705	28.36
13.615	4.75
1634.7	3.84
1201.06	20.62
5.91	13.535
22.025	18.05
17.71	16.48
160.035	15.81
39.3	17.64
30.09	178.14
42.505	143.11
217.47	223.655
18406.8	117.89
34696.4	103.72
48.955	46.795
19.305	72.425
98.02	108.605
32.49	32.39
205.94	431.3
9535.87	136.66
656.025	169.355
17001.9	16.85
585.56	32.005
64.55	45.21
3076.18	162.095
13778.9	341.72
166.23	37.61
406.74	406.74
1087.99	406.83
399.18	442.2
208.76	237.94
45.67	57.97
31.65	191.21
95.84	39.41
738.67	371.94
20476.8	298.16
11347.4	204.2
2855.14	168.86
138.22	291.28
2199.48	62.12
2507.98	450.9
71.75	67.16
4396.74	207.84
418.13	413.18
59.73	24.78
663.86	469.45
56.37	83.21
17264.2	316.17
396.9	292.7
474.13	31.09
42.34	125.22
10.3	89.905
1450.57	234.555
579.8	45.95
65.96	136.085
346.85	161.08
25.16	25.16
80.435	98.39
624.44	493.61
3212.94	315.43
1732.3	402.01
143.78	175.7
149.04	242.98
187.31	269.36
250.73	269.34
382.615	177.09
572.48	237.34
199.85	187.56
12.595	19.805
851.49	263.37
166.185	111.91
90.77	91
9512.69	58.05
109.35	46.44
116.16	42.575
90.22	120.62
7.36	4.58
39.28	81.47
8.04	5.97
49.895	67.33
237.015	170.64
8.36	48.94
698.29	421.08
91.25	273.04
40.02	293.04
447.345	45.91
599.15	71.52
581.61	141.19
83.31	327.64
586.47	221.22
9.98	9.965
57.96	117.41
110.68	94.36
151.14	169.66
451.65	486.54
73.09	496.29
279.38	337.09
273.025	116.76
132.785	29.88
34.81	43.96
18052.9	268.35
46.7	70.85
20675.2	113.525
2441.3	127.25
21939	21.025
822.81	375.22
726.02	66.775
319.02	295.2
18157.2	170.915
4614.76	335.07
17.66	45.165
1690.75	38.33
263.77	27.25
973.93	358.68
231.68	106.98
162.01	125.63
737.42	454.54
20011	251.51
327.05	74.35
842.02	270.33
693.4	261.535
18.8	16.33
391.92	424.5
113.475	88.065
36.84	57.44
70.78	49.61
362.78	415.16
147.865	186.03
25953.6	211.445
3790.59	273.93
1362.08	254.42
5980.81	310.57
307.81	340.1
14614.1	267.45
55.31	356.54
11.96	19.61
8.115	6.485
863.01	72.24
34.48	36.06
54.95	93.08
73.525	85.5
302.25	238.39
308.98	257.08
455.41	451.16
505.87	484.47
411.02	189.85
41.78	85.95
38.855	18.93
14573.9	231.16
129.15	72
134.605	134.605
838.66	60.84
77.65	207.6
1202.57	104.1
7989.64	18.55
2462.62	272.69
226.31	228.985
37.67	39.35
260.33	308.08
8903.28	35.4
594.935	72.145
1040.68	383.2
3848.68	24.235
11.975	19.765
11.285	11.285
34.725	34.725
412.83	213.4
394.65	206.63
439.575	111.805
10605.2	102.16
113.99	28.53
156.26	79.87
195.84	10.86
676.28	426.26
22.35	17.7
74.425	58.785
8.125	12.59
239.05	31.445
38	12.42
17.745	24.415
134.98	353.15
305.245	257.55
117.335	123.12
19.72	27.31
7.98	32.95
17.28	26.73
191.53	258.28
227.02	43.21
80.47	78.95
13019.7	144.535
5256.82	76.89
51.19	53.25
2415.59	40.61
14.985	38.885
230.255	145.59
15.815	7.895
42.17	29.665
10231.2	63.18
91.51	73.75
108.37	153.99
16.57	17.32
160.355	63.855
1240.79	258.79
218.66	322.91
104.5	285.69
293.12	90.84
61.615	47
48.01	93.34
126.325	132.77
44.065	25.16
548.77	354.89
234.31	213.1
1170.61	94.75
48.53	13.535
46.8	234.2
109.15	118.95
8.045	9.525
40.46	61.915
120.14	136.57
2197.58	8.115
16.94	19.14
206.735	131.425
9.645	10.075
29035.7	62.71
3602.18	101.77
1793.84	44.86
76.21	50.23
171.25	168.165
493.68	453.25
134.625	110.57
1469.51	268.42
569.56	132.01
742.51	201.95
589.1	93.34
8.44	7.54
54.68	45.96
510.95	417.81
23351.4	98.24
11072.1	101.96
353.88	348.26
230.89	236.05
96.39	96.39
330.82	227.57
682.02	281.89
16335.2	357.58
67.185	233.715
36.73	45.24
9647.64	338.98
306.57	172.96
3109.04	477.59
220.6	103.23
180.07	157.42
265.71	175.31
209.21	131.43
2135.51	378.87
210.34	70.61
345.93	165.65
3734.66	95.38
37.5	65.665
4032.3	265.78
174.7	369.13
5157.9	442.4
18958.2	75.98
161.12	371.21
4070.61	261.08
911.66	232.76
388.05	357.44
1176.84	206.25
224.53	207.7
479.87	170.52
15169.3	377.44
461.28	177.265
21548.1	68.1
451.09	325.88
159.31	213.655
120.74	275.36
320.415	32.79
769.31	30.52
2848.17	223.82
2496.95	266.64
2923.5	248.25
348.21	284.39
40.03	80.01
16.17	102.72
334.47	464.11
663.65	410.2
22.29	299.345
674.77	371.27
9.88	12.6
272.7	276.46
171.06	415.35
736.71	438.39
17416.9	196.56
22333.6	221.45
17311.1	357.19
343.81	128.06
408.84	299.285
21745.8	135.72
252.91	430.39
9844.61	129.1
198.63	105
124.41	143.01
248.66	207
86.365	80.48
173.23	115.59
13923.4	142.93
35.085	34.02
601.845	82.205
60.65	62.3
336.3	298.22
84.96	198.44
29.87	203.67
78.74	65.23
631.88	153.54
24.68	16.77
375.9	37.33
145.135	65.095
16.49	24.595
56.05	59.175
47.26	30.19
76.025	19.485
1914.51	202.96
153.655	137.625
232.155	28.54
36.26	75.19
143.205	39.095
21.38	103.71
14.775	75.4
555.585	180.925
32082.3	453.93
7.335	18.815
160.69	86.065
832.59	43.94
286.02	95.85
104.19	77.06
113.445	127.83
96.12	105.83
5872.2	250.145
20.66	29.025
336.34	314.79
1074.63	100.72
480.72	74.88
375.41	356.45
35.99	50.3
86.71	86.72
61.74	94.88
47.36	24.205
142.46	89.74
15.14	27.73
325.395	19.215
160.305	42.62
16.285	22.025
200.79	421.06
72.56	59.4
65.72	150.75
24.785	80.775
69.58	43.82
8.775	27.15
265.79	295.89
50.965	136.3
106.86	175
154.12	307.45
168.24	216.84
35.75	333.725
43.68	15.22
2.8	10.53
55.73	18.825
1084.71	54.5
2173.53	178.86
3013.59	489.57
16403	83.595
27324.7	412.86
27451.6	187.11
47.3	63.67
2946.3	107.99
547.72	75.74
223.4	285
407.22	264.41
299.08	320.07
6.745	15.865
897.34	317.16
478.2	390.87
295.32	99.115
3896.55	40.19
22.91	28.07
24.815	105.145
13.465	14.22
586.485	98.5
132.82	111.65
211.19	144.08
51.21	43.75
45.95	45.95
546.11	208.89
279.095	284.975
22336.5	101.12
583.89	116.16
842.69	339.06
51.37	63.77
771.155	169.065
43.23	28.55
13.13	9.75
6365.38	110.155
220.73	308.65
31.715	46.525
3666.99	187.24
6.485	5.095
74.215	41.1
235.22	283.66
86.52	186.28
19.765	10.415
31.05	34.9
32.58	62.535
135.23	70.8
79.355	51.02
8699.88	9.94
143.967	127.44
70.24	66.005
8441.82	157.92
21595.9	32.3
296.46	154.09
213.71	263.17
30.71	41.12
83.69	453.15
22646	285.67
1068.07	337.89
149.76	60.97
91.015	39.915
84.865	282.73
17.85	23.67
84.65	137.53
18455.5	174.935
20026.1	388.25
32664.8	37.68
61.79	95.165
61.325	43.58
5359.52	232.89
411.19	236.99
1003.8	210.51
20444	163.675
67.31	97.99
128.53	39.86
9708.69	53.27
193.36	131.12
59.98	47.35
33444.8	203.98
124.53	205.15
179.705	99.755
3516.49	32.82
1885.52	38.24
2927.14	39.94
328.83	33.76
4310.99	286.5
1204.44	66.05
132.72	223.4
225.62	275.48
105.53	65
717.05	327.72
516.72	84.02
762.94	160.07
69.34	29.655
26.94	16.685
2816.11	40.455
4275.85	27.49
7.47	8.385
20.075	93.52
1008.31	207.25
223.38	265.69
53.13	80.4
172.92	62.97
35.505	18.625
91.095	270.76
139.125	28.6
22966.7	33.05
172.92	153.935
35.505	36.635
58.09	103.69
72.11	99.1
1178.19	106.005
856.71	60.475
95.77	109.83
138.54	60.925
21.39	11.85
185.74	282.59
13.39	9.095
32.74	53.58
26.715	11.775
26.75	92.81
71.99	93.11
1103.56	265.66
1985.21	31.66
71.45	147.52
993.85	443.85
181.26	148.65
17.08	77.33
56.34	104.2
6.115	2.77
9.835	29.4
54.385	228.525
211.27	58.26
53.47	36.32
274.46	98.2
42.12	118.415
3.64	3.63
10.23	9.57
88.98	18.015
5.435	2.305
104.12	7.55
7752.73	385.13
40.09	183.055
320.86	216.26
245.6	169.02
158.13	102.21
292.295	180.815
55.5	237.94
44.895	18.045
10783.5	264.95
342.88	301.46
7.325	89.735
57.27	99.32
41.4	370.15
143.91	38.135
10488.9	191.46
15875.5	90.75
82.285	137.12
7.95	251.36
179.51	73.11
1481.01	177.1
27.33	101.04
8850.55	159.24
794.2	447.04
6058.5	32.05
360.9	439.92
84.46	80.09
141.65	286.74
9385.91	136.27
5702.02	38.21
12088.3	135.53
139.39	122.23
302.96	216.82
158.11	353.69
34123.9	242.66
467.89	489.57
79.92	37.315
23.865	5.725
2852.67	452.08
85.81	323.03
43.425	31.02
2659.62	340.63
43.425	121.09
40.885	269.18
9.22	10.07
1282.81	237.08
398.86	325.03
253.6	191.65
20.13	18.86
190.78	173.35
50.3	7.515
797.84	472.91
40.5	8.88
204.9	95.13
74.295	14.815
34.085	50.615
103.48	68.885
580.95	36.33
284.905	139.165
10848.9	255.93
15988.8	173.51
143.56	160.89
305.81	104.975
7466.82	28.98
426.82	288.73
88.75	158.13
334.2	388.34
86.14	249.785
53.81	46.98
239.9	487.9
11.095	86.875
6849.02	53.28
130.13	158.875
152.91	123.73
274.245	147.485
527.15	179.28
171.42	171.06
126.765	103.545
22794	313.3
18677.4	481.95
69.01	90.22
509.25	413.88
17851.3	417.42
138.25	133.57
111.27	129.25
57.06	47.19
220.23	485.6
169.29	184.52
68.44	110.97
18.6	23.12
228.12	54.74
122.32	382.99
3060.35	242.75
2155.2	52.515
83.93	91.365
584.98	14.76
28122.9	451.53
523.24	272.88
193.66	326.72
14517.3	311.9
[truncated: 543 more rows]

## Sheet: Patient4
Supplementary Data 14.4. The Binding Affinities of Predicted Neoantigens Within Patient 4.
Primary tumors			Metastases			Shared by primary tumors and metastases
Ref	Alt		Ref	Alt		Ref	Alt
45.16	17.05		1217.25	231.22		73.25	175.75
42.57	77.62		510.04	202.24		870.07	480.08
273.3	63.51		160.44	130.17		21.3	26.97
555.68	460.2		19848.6	50.2		7.62	15.16
268.02	428.54		137.58	283.43		12.39	27.02
238.76	241		137.58	162.5		208.43	162.02
292.21	346.74		19007.3	66.88		18829.8	86.86
65.49	79.44		206.03	381.1		1238.39	209.45
7727.02	176.74		52	98.26		436.12	61.83
9412.25	251.54		195.53	195.53		29.17	24.77
74.28	113.06		279.69	106.73		16.89	23.54
96.95	110.78		22.99	34.04		72.42	32.81
8.59	14.7		275.76	90.57		422.36	97.78
123.365	377.16		340	282.3		1342.62	450.37
96.68	86.39		376.17	369.11		456.72	181.5
90.89	315.75		43.25	74.17		347.91	228.86
82.61	41.78		423.47	75.6		48.33	279.85
675.2	336.77		112.61	72.93		1386.87	41.91
602.21	239.8		77.77	34.85		5023.19	51.68
171.84	172.57		574.68	353.92		16.5	134.16
184.48	54.25		112.61	216.41		330.7	121.33
341.5	169.13		77.77	421.07		232.03	248.03
551.87	307.17		90.94	78.68		199.51	282.18
11.86	16.6		27908.6	162.71		372.89	423.26
151.47	243.61		425.83	195.41		55.19	43.28
7970.05	3.81		25.09	29.27		47.14	47.06
29725.1	19.74		2202.96	491.5		160.2	147.57
569.75	171.39		27.29	47.71		15674	437.09
186.81	172.28		597.84	295.58		47.14	78.52
529.17	454.34		1452.94	91		659.49	294.12
272.9	435.44		21673.7	197.21		50.2	27.47
189.71	60.91		34.31	443.63		259.16	214.87
101.24	41.22		82.67	87.03		3801.15	245.43
103.29	156.9		276.53	330.27		1066.21	69.48
26.81	32.08		204.48	50.7		301.88	229.15
330.57	295.79		157.42	157.42		206.25	177.79
243.3	259.23		624.53	262.8		77.05	339.05
672.19	406.55		704.13	352.65		26.67	16.89
11.97	6.7		45.72	87.47		62.99	73.4
10.25	7.78		45.72	45.72		205.47	270.08
749.85	354.93		143.73	82.18		458.11	481.93
94.82	41.31		1250.25	435.5		247.59	214.77
17.96	20.41		315.21	249.28		373.9	265.84
27.25	50.65		238.78	55.86		229.04	135.23
17.21	27.67		753.16	453.34		554.62	430.79
11.05	14.11		105.36	120.73		1615.74	405.1
110.02	146.04		88.28	128.44		496.51	228.97
219.95	29.73		180.1	112.14		110.45	407.68
82.01	136.9		3926.47	77.29		32463.9	53.23
82.61	118.79		20.73	38.15		300.68	17.5
45.13	52.17		174.08	175.63		1861.66	115.28
590.73	453.08		364.47	228.54		269.46	155
13837.7	94.95		109.46	106.52		232.03	248.03
14.6	31.3		216.77	300.95		1298.62	301.04
62.26	95.56		8460.29	104.82		29.09	22.39
237.81	427.68		14727.4	234.23		144.16	71.46
512.05	366.97		5492.43	149.3		372.89	423.26
5927.72	23.6		47.93	26.65		79.45	36.34
68.27	279.57		139.83	80.49		47.14	47.06
497.02	6.9		273.13	50.2		1375.63	291.01
179.6	129.83		42.12	57.61		8870.3	165.72
11295.2	72.3		224.57	108.36		291.29	215.11
31.65	52.84		1388.35	418.71		33316.2	30.71
28.35	98.99		129.95	122.88		10875.6	200.7
19194.3	238.16		127.99	137.67		181.78	113.18
212.42	440.94		42.12	37.62		2430.04	153.97
3888.42	271.57		22294.5	169.44		8.14	72.08
18.71	23.53		224.57	302.95		273.64	97.28
54.56	374.54		16.9	26.36		239.94	83.54
419.09	164.31		531.13	277.99		26.67	16.89
417.9	166.27		532.38	297.53		697.69	209.68
28960.7	179.15		18.22	18.22		1158.53	210.77
307.74	14.04		642.31	31.87		50.97	55.17
87.77	132.19		45.31	76.25		1194.47	153.01
1806.69	88.79		45.31	45.31		421.63	33.21
391.53	485		1499.15	257.63		105.27	129.6
3994.39	71.09		22.82	50.59		46.25	32.57
266.29	223.55		1457.98	299.31		5452.58	441.61
681.88	192.64		5.58	5.23		37860.6	419.42
54.75	77.25		165.35	173.05		553.16	228.93
26.92	12.22		4988.25	404.8		28.88	47.14
523.3	247.78		75.55	75.55		73.25	175.75
591.02	376.89		33.55	68.46		870.07	480.08
57.37	420.99		188.52	255.82		21.3	26.97
25828.1	349.4		557.15	452.07		7.62	15.16
13.53	275.09		1639.53	411.3		12.39	27.02
112.8	153.1		203.86	115.47		208.43	162.02
118.59	147.56		22.03	50.4		1615.74	405.1
15566.7	132.18		139.62	329.55		18829.8	86.86
10.86	21.72		197.5	369.29		496.51	228.97
182.01	79.25		356.87	356.87		1238.39	209.45
3.17	2.73		94.76	48.52		436.12	61.83
39.14	18.75		149.89	61.09		29.17	24.77
10216.4	20.31		11.72	11.72		110.45	407.68
28.03	42.17		203.31	203.31		32463.9	53.23
22.56	16.5		547.02	105.65		16.89	23.54
17.59	29.67		330.02	267.95		300.68	17.5
151.47	52.16		158.64	130.45		72.42	32.81
14.7	14.66		433.45	148.11		422.36	97.78
173.81	486.85		1038.56	176.55		1342.62	450.37
224.84	224.84		241.92	187.59		456.72	181.5
134.335	151.75		1826.41	248.66		1861.66	115.28
6407.34	112.57		195.78	349.32		347.91	228.86
11058.4	304.96		597.77	317.82		48.33	279.85
190.72	108.39		83.14	82.48		1386.87	41.91
22.15	23.34		13137.7	130.29		269.46	155
276.96	44.81		158.84	208.53		5023.19	51.68
688	123.83		183.21	255.81		16.5	134.16
8805.85	91.78		175.46	87.82		330.7	121.33
939.28	78.26		110	104.02		232.03	248.03
33.45	62		30194.5	427.3		1298.62	301.04
57.42	251.5		28373.2	234.5		199.51	282.18
35.44	173.35		5767.78	251.39		29.09	22.39
503.51	384.28		86.59	40.8		144.16	71.46
1124.31	494.28		220.89	192.23		372.89	423.26
2085.6	265.5		1631.39	492.37		55.19	43.28
30224.6	178.95		2035.39	107.54		79.45	36.34
397.2	126.71		53.24	52		47.14	47.14
682.32	338.83		7764.4	22.63		47.14	47.06
566.7	206.67		732.53	234.1		160.2	147.57
405.13	368.99		26.64	24.35		1375.63	291.01
2407.71	124.89		780.23	432.8		15674	437.09
1863.15	154.06		98.47	107.19		47.14	78.52
3424.8	180		85.32	161.18		8870.3	165.72
2332.06	382.495		2690.57	413.76		659.49	294.12
56.49	89.49		419.37	280.82		291.29	215.11
14309.9	372.7		219.5	164.93		50.2	27.47
14798.7	492.59		109.85	207.15		33316.2	30.71
100.2	90.65		211.28	92.72		10875.6	200.7
8.9	22.73		29.39	42.12		259.16	214.87
114.3	252.06		122.65	372.07		3801.15	245.43
41.33	140.03		240.63	240.63		181.78	113.18
57.75	110.66		167.18	311.84		1066.21	69.48
579.63	198.72		29.51	23.25		2430.04	153.97
9686.65	313.62		29.44	19.65		301.88	229.15
31869.5	115.48		358.04	357.65		8.14	72.08
20943.8	182.24		46.63	43.06		273.64	97.28
4267.42	285.19		397.81	310.9		239.94	83.54
214.37	256.11		53.15	19.12		206.25	177.79
322.29	489.48		149.2	44.27		77.05	339.05
6412.34	355.35		9547.23	16.32		26.67	16.89
52.45	98.2		22696.5	83.08		697.69	209.68
2427.91	12.72		24.46	24.46		1158.53	210.77
49.42	53.37		14819.4	199.15		62.99	73.4
140.21	161.66		819.19	318.81		50.97	55.17
631.37	42.63		98.22	44.4		1194.47	153.01
32903	104.415		91.61	249.42		421.63	33.21
193.02	140.07		1109.7	289.48		205.47	270.08
2841.15	92.47		16703	443.71		105.27	129.6
275.14	52.29		27.67	18.25		458.11	481.93
32.03	43.58		47.02	13.02		46.25	32.57
11.12	28.11		1691.59	369.32		5452.58	441.61
289.08	176.25		214.76	214.76		247.59	214.77
9.38	27.08		22.54	312.76		373.9	265.84
844.59	43.8		9885.81	406.86		229.04	135.23
2677.91	347.5		46.58	46.58		554.62	430.79
3585.46	337.52		35.29	27.37		37860.6	419.42
483.81	121.28		116.8	57.44		553.16	228.93
55.21	89.3		269.28	147.33
2366.24	226.52		271.26	457.46
162.85	162.85		77.83	50.97
812.75	271.85		310.23	374.74
27596.6	317.07		566.32	232.35
24.56	13.37		8.94	152.61
3724.53	70.33		14244.6	128
10112.9	320.14		619.01	265.63
73.68	198.04		90.2	200.68
250.32	246.42		13.48	92.38
12.44	19.46		238.19	202.73
37095.1	422.3		785.91	21.4
69.74	137.94		74.13	38.26
20.54	64.75		291.6	487.16
4058.08	212.32		106.62	163.83
23.37	33.77		303.83	303.83
49.08	104.37		95.32	396.73
220.73	179.81		17.42	23.68
21047.2	190.36		9.71	15
13385	226.44		36.31	6.86
15169.3	276.93		66.72	118.7
15.29	30.14		115.05	229.76
89.61	168		129.51	115.07
24.34	29.98		115.05	115.05
211.36	307.02		1172.05	42.35
199.71	213.41		1398.04	117.91
39.1	90.81		5383.93	444.49
24.89	40.3		317.315	246.5
26.3	34.59		225.58	69.53
524.51	88.5		16.36	3.21
118.66	274.64		374.47	332.85
12	22.51		374.47	325.38
70.04	234.72		553.61	410.46
336.66	124.02		161.24	95.66
248.59	274.09		6347.58	75.46
243.03	297.16		40.98	59.93
141.12	347.52		70.16	41.74
129.63	310.9		9.56	6.14
66.32	53.97		1635.35	456.19
638.85	307.94		25.46	169.5
17.49	16.11		59.61	361.55
28530.2	57.77		24.97	137.25
42083.8	480.56		954.9	371.63
9.15	7.04		303.8	129.64
595.38	219.8		845.59	117.46
6843.76	174.37		308.44	122.72
113.3	79.92		101.95	200.16
18.33	17.28		1588.97	302.8
88.04	99.35		10004	341.02
618.13	193.55		2687.05	238.86
16.76	11.14		23.81	85.79
907.85	435.86		33420.9	37.64
112.83	197.24		915.59	411.06
9271.05	79.86		52.89	148.05
747.79	419.73		331.71	220.6
373.74	197.58		1064.68	70.54
27.83	29.7		58.26	137.13
24.27	91.4		15523.4	436.15
322.33	322.34		9852.18	21.01
27853.1	289.32		648.235	118.31
48.77	120.45		565.57	291.27
4939.16	265.79		158.67	116.02
1190.37	435.46		313.76	313.76
578.15	339.23		57.13	59.03
5.16	4.14		389.8	310.22
565.93	469.69		1004.68	169.71
1990.68	127.85		731.47	44.14
13343.5	441.38		272.43	217.39
91.84	268.33		23.09	28.22
131	463.15		115.29	126.54
180.79	245.18		2560.82	328.65
24552.9	216.48		53.4	16.23
2951.86	385.04		178.04	66.48
23340.8	38.46		83	84.79
525.52	197.81		772.75	485.01
186.67	186.67		151.76	151.76
56.07	72.91		716.51	158.28
90.56	131.01		1593.52	19.22
366.03	418.54		13963.8	136.18
92.46	92.46		110.82	51.6
37.13	34.91		925.72	468.86
273.38	363.62		17210.3	81.84
59.4	104.25		632.76	166
15059.5	58.47		15.57	183.89
13020.3	235.41		1657.84	404.78
8032.2	467.73		19.98	42.57
143.94	103.88		229.1	265.99
303.14	266.24		144.96	151.43
23.1	19.1		13.07	37.58
143.16	143.16		29.03	28.22
28.18	28.32		115.055	127.685
29.86	31.44		603.08	442.73
958.19	173.63		21.91	21.91
203.08	85.62		3556.75	281.85
62.42	53.17		28836.8	27.99
615.12	428.24		14.44	14.44
718.32	338.06		76.96	76.96
245.99	166.3		97.53	63.88
139.61	286.09		14719.2	429.01
206.53	333.91		1945.64	89.38
9984.61	171.56		13301.4	212.505
862.04	291.83		561.72	221.015
80.52	39.94		28.84	35.11
70.38	44.93		14876.7	389
824.2	486.72		60.99	60.99
12.31	14.35		67.99	20.03
981.08	482.69		121.49	63.26
264.39	348.42		1074.81	399.17
83.6	404.64		205.8	34.78
106.88	35.54		15.49	37.87
18030.9	450.91		19.01	32.16
457.23	340.7		463.09	49.3
3086.29	150.58		30.61	46.24
142.69	177.345		287.19	287.19
2278.38	378.16		3899.93	467.21
546.77	462.9		495.34	168.56
21.74	23.51		72.19	101.2
479.17	195.8		108.05	424.21
50.16	39.59		54	33.86
30893.4	323.2		25.58	160.47
21992.1	129.56		25914.4	455.5
15466.3	86		2782.7	123.145
485.72	120.64		26063.4	36.35
332.25	243.2		481.94	317.01
93.71	100.59		1604.49	87.56
601.97	498.18		40.53	89.27
71.81	34.49		16082.1	268.67
86.23	48.35		466.82	262.55
206.74	344.81		25205	137.81
83.58	37.57		41.88	95.05
324.73	107.89		318.79	162.95
337.83	352.39		34.22	19.19
93.21	87.4		6857.69	367.33
25913	65.8		17718.8	303.17
276.71	383.99		247.43	67.78
276.71	353.03		92.85	166.04
432.57	400.69		10.03	17.23
92.4	90.51		13140.1	271.9
7291.41	197.85		34.97	26.27
77.36	168.76		55.42	44.37
33.5	35.85		8453.24	36.15
457.15	32.14		282.53	193.5
1237.43	75.77		458.27	36.35
330.21	195.63		19.05	19.05
12.43	24.67		150.8	111.48
236.93	251.73		134.44	100.46
14.27	20.27		153.97	168.49
39.85	35.64		19610.4	14.97
284.64	317.14		18885.7	14.9
1673.97	371.77		9912.17	317.06
183.36	372.55		160.1	57.61
153.68	144.39		43.68	354.66
76.96	95.09		24320.2	120.42
2813.07	28.32		34206	33.67
3754.59	45.48		323.89	80.14
17968.5	382.19		354.41	248.36
38.63	40.11		407.24	407.24
265.24	77.79		587.09	469.02
403.68	157.39		30.36	325.97
65.57	62.11		1243.59	363.77
42.57	20.46		17600.5	14.84
74.56	83.04		959.87	22.01
2537.71	250.84		9.34	9.54
34.68	49.7		19.51	19.51
99.81	305.64		249.06	120.3
663.74	329.89		267.98	160.81
364.47	123.53		30.52	29.62
5049.94	130.98		300.35	290.66
2653.96	407.17		22444.7	64.18
283.53	245.11		20103.4	68.35
21.52	318.2		27412.1	262.92
178.47	107.09		197.22	115.82
142.13	117.28		44294.1	206.03
36.9	143.73		150.03	52.83
42885.9	136.18		39.26	46.42
130.66	39.67		105.29	105.29
58.05	24.72		666.16	379.85
259.88	142.26		76.2	18.9
238.82	343.9		452.91	452.91
110.33	467.11		761.26	484.42
36.73	17.83		115.7	284.08
30.77	151.28		3800.29	236.2
987.215	205.16		281.37	19.01
47.35	64.77		31700.7	282.35
88.2	142.71		14491.6	56.42
2840.78	39.66		15232.6	411.69
14.18	13.51		39251.3	262.39
99.31	230.81		20015.9	269.5
4683.87	325.76		264.69	216.33
248.86	375.13		1727.04	298.13
543.15	475.57		16803.5	360.42
931	387.57		464.57	273.21
176.58	121.72		53.1	18.49
16.29	16.29		429.04	49.03
127.89	50.24		53.5	293.56
863.88	425.09		37123.6	465.51
155.52	201.99		33686.6	398.48
79.33	102.56		28513.2	51.16
114.09	114.76		2561.76	475.77
758.76	409.26		799.02	94.94
2195.63	315.38		20091.7	17.46
257.7	197.64		31936.5	377.81
551.46	132.13		14766.2	257.64
141.48	336.22		193.35	148.76
984.97	180.55		204.43	289.97
24749.7	288.24		33.07	38.92
280.98	66.69		761.7	387.06
33582.9	53.85		706.26	431.38
179.74	447.47		1840.13	187.2
685.31	243.87		706.26	406.31
474.41	334.64		27.47	26.13
11.59	52.65		145.95	294.28
31.64	33.79		109.13	146.03
16653.4	92.83		14.18	14.18
1069.34	78.17		195.24	195.24
119.52	375.84		26.28	17.97
373.9	414.69		221.64	150.28
16732.9	55.15		34059	330.38
13380.5	39.36		15970.8	30.99
281.29	235.42		41.89	69.87
11403.5	127.28		2568.53	401.35
57.42	103.01		221.61	222.53
181.35	157.56		748.85	273.43
62.85	165.02		146	340.63
30280.5	266.62		224.69	278.92
30054.7	166.84		2598.36	314.38
932.3	32.56		101.13	139.19
35356.7	267.71		140.93	95.08
703.46	463.53		111.55	111.55
8.97	15.97		1763.14	393.14
68.55	170.03		4174.58	153.44
86.02	81.73		189.36	201.44
114.42	99.81		29.98	27.9
682.27	310.37		13.45	17.64
12.03	147.31		34.43	43.31
800.12	14.54		103.64	49.72
108.455	130.235		56.66	53.28
54.9	99.08		266.18	146.72
28.53	31.15		63.75	60.35
153.45	129.15		497.28	98.2
20707.2	130.45		153.22	121.9
6914.32	49.84		55.68	55.68
8.51	12.14		2693.51	117.25
248.68	287.85		364.39	313.04
504.47	151.87		36644.3	107.4
22.03	6.28		5658.49	377.16
3432	361.38		832.78	101.7
2940.1	134.41		289.84	377.17
97.64	56.14		439.7	439.7
9.06	8.82		113.4	373.02
439.23	407.34		25.72	30.95
135.25	25.24		13465.4	35.6
120.67	247.61		21138.9	91.54
507.35	58.44		157.94	24.41
282.71	198.27		9864.98	63.7
272.66	119.49		140.12	88.98
478.97	338.62		28.67	126.22
372.36	313.41		248.35	115.41
23311.5	318.09		105.21	105.21
3027.42	279.66		132.66	42.82
2389.44	320.47		922.3	225.32
209.18	21.46		10.1	10.1
264.63	396.16		505.44	338.11
4340.02	169.95		242.81	305.96
732.28	39.97		4641.29	15.06
137.78	166.92		10835.3	239.72
25.49	26.34		108.46	48.36
358.02	404.67		2700.63	114.24
10.9	71.63		11324.1	55.42
172.05	164.35		12247	116.33
376.78	166.82		336.6	350.29
292.87	140.56		53.05	47.43
3779.54	55.44		2211.99	454.12
2682.78	98.15		26162.6	379.91
64.285	167.64		141.03	141.03
64.285	45.895		118.24	29.37
1687.02	432.7		118.24	73.17
71.39	76.18		204.81	374.27
287.1	170.08		144.07	196.14
148.15	64.47		18.43	14.78
6296.69	56.59		327.265	281.4
783.25	427.29		8393.91	28.23
8826.17	447.7		21671.1	29.38
236.29	143.53		31886.4	147.77
296.05	83.22		12.62	12.62
93.31	81.38		22005.9	56.36
24.02	23.22		1301.98	241.43
2542.21	200.93		218.19	8.4
15300.8	329.11		23.42	38.41
46.54	40.79		111.25	105.61
856.19	113.71		51.16	56.42
851.095	108.99		365.58	351.56
2062.55	366.4		58.51	48.72
12240	89.11		43.99	85.66
339.6	315.88		25.71	41.17
3572.34	364.54		205.03	238.57
16119.1	6.93		2653.48	20.21
104.22	19.15		28.17	55.59
28.11	32.48		37.32	43.94
76.71	77.15		62.3	136.43
64.84	63.73		16.19	15.94
421.88	120.19		23.9	22.19
130.51	71.99		209.65	154.27
25.08	14.59		34.35	32.18
26.19	28.15		70.95	469.5
59.92	153.45		5613.86	74.13
2414.42	39.085		17367.6	412.95
267.27	162.55		1541.74	229.73
314.38	219.13		895.66	429.66
179.3	272.06		14450.1	41.36
1148.52	244.4		175.74	215.4
2430.09	485.12		636.59	441.35
762.2	45.66		8.32	8.32
358.52	428.9		21.21	25.52
230.03	83.14		38788.6	152.31
280.71	213.24		125.19	188.29
385.67	254.69		230.84	201.23
157.08	178.09		64.39	62.32
298.58	352.54		708.93	258.53
11432.2	86.66		14652.1	194.37
224.67	195.07		54.66	93
145.27	102.26		740.01	499.02
3219.2	468.84		32837.7	59.98
49.06	35.71		374.38	480.95
442.14	230.8		374.38	374.38
288.55	241.18		109.14	109.14
3207.09	222.925		109.51	109.51
287.01	148.1		17.65	17.65
44.81	118.14		114.445	114.445
7350.34	418.36		30.28	30.28
954.36	355.49		10.35	10.35
658.95	311.55		181.045	181.045
416.15	241.69		20.01	20.01
230.15	175.08		77.99	112.86
86.86	164.04		77.99	79.56
16350.2	141.37		121.15	303.97
14.02	89.69		22.97	29.91
19081.8	67.59		99.68	100.39
247.77	273.89		23504.8	113.45
120.8	109.73		1176.59	209.78
236.33	307.68		140.96	321.76
21.3	14.57		90.1	115.11
1038.81	144.52		9569.15	401.53
14764.6	453.23		3446.74	171.47
148.55	110.18		295.93	232.82
77.77	73.79		564.91	436.85
287.18	191.19		9.61	32.73
1840.23	87.41		17753.9	180.67
70.24	135.62		362.1	362.1
639.85	468.14		1170.27	358.89
59.21	59.21		25.83	25.83
14.51	20.44		467.19	371.71
3583.37	411.78		98.23	139.05
2539.05	268.22		587.06	439.27
28906.5	120.25		442.94	213.38
60.22	99.83		188.14	228.01
272.85	436.42		1544.21	259.12
263.77	217.56		46264.8	114.58
544.28	95.79		24.55	27.33
133.36	28.43		378.57	360.12
7872.43	6.27		938.46	15.45
26752.5	143.18		197.74	169.02
7879.93	239.25		143.27	160.44
13.96	18.12		38.15	112.65
4954.53	15.98		124.5	76.13
30610.6	476.27		22.32	39.99
199.92	469.75		32655.6	297.77
10004	34.94		345.15	206.66
18548.3	64.17		4068.28	369.19
17068	474.13		480.65	445.35
899.99	136.06		60.22	60.22
94.68	484.66		37.63	37.63
14156.7	283.46		983.9	122.86
71.18	56.42		2791.3	356.69
53.57	109.21		219.49	27.02
38.15	38.15		560.06	369.42
40.71	11.32		326.5	388.5
1758.27	375.23		6.13	6.13
110.11	10.91		205.02	205.02
69.28	68.61		12.48	9.58
229.03	451.255		171.55	101.72
352.12	351.82		36.95	69.9
359.65	144.52		82.91	179.58
225.02	213.49		92.6	15.03
24.43	483.51		78.83	28.25
86.46	129.75		214.2	173.85
1276.59	353.91		13.3	17.52
13169	36.86		51.44	69.02
6151.64	493.92		26.11	26.89
74.34	49.74		132.03	165.73
34.77	49.68		32.5	43.68
65.18	65.18		499.78	62.39
14.33	10.53		1550.89	14.99
109.52	31.99		15.94	15.15
851.19	268.98		409.65	318.56
16.37	16.37		99.13	142.06
688.15	308.47		4274.4	18.91
58.05	52.12		125.82	125.82
39.4	29.7		5365.96	169.23
249.62	174.28		1963.32	20.76
675.78	281.505		189.2	28.08
32.97	25.26		46.8	40.77
452.86	380.94		4546.12	53.32
34190.4	392.49		13.53	18
6589.72	11.31		30487.3	222.71
126.43	74.77		49.14	109.58
2839.4	11.51		49.14	29.8
600.7	9.31		112.76	136.64
137.02	296.77		35.35	18.05
348.21	343.35		63.29	71.88
72.42	71.43		260.74	19.23
2945.54	189.32		71.74	44.74
39.02	49.07		526.81	428.26
27.84	16.78		54.61	109.42
1474.87	84.33		186.43	202.84
14.38	25.19		1181.61	443.42
148.45	154.03		35.82	26.06
204.7	41.47		152.37	147.23
379.44	456.3		1342.33	18.85
268.76	186.79		9404.72	126
1535.53	151.31		38.77	344.5
771.14	95.68		3275.1	24.47
781.71	462.11		261.21	401.13
496.5	179.27		4129.03	380.11
207.78	385.12		765.17	419.69
14.08	22.97		194.66	127.44
202.185	255.41		9.11	17.61
133.01	327.23		355.9	382.46
20.62	19.09		1108.79	448.25
563.86	466.78		9.16	9.16
106	88.75		28.11	95.03
5488.47	90.895		83.14	22.41
86.54	111.15		64.5	29.1
299.15	335.82		179.24	209.09
4.92	13.69		282.79	145.19
100.98	80.98		147.22	90.86
167.84	206.29		6094.47	175.11
143.72	149.9		215.06	215.06
69.21	82.66		18009.6	384.46
331.69	336.84		9012.61	132.48
162.68	196.39		202.04	441.83
1173.14	181.57		747.75	309.16
92.01	59.2		23.54	112.25
214.91	38.88		120.37	72.53
206.95	472.6		266.41	66.49
72.05	30.38		416.47	108.7
279.75	203.03		33414.8	244.51
265.66	329.82		13321.4	47.8
217.83	147.82		77.14	124.52
329.21	213.01		234.5	202.04
394.03	448.91		1497.81	87.76
467.95	427.8		54.39	48.71
18130.5	358.31		687.52	333.27
7348.6	30.72		252.92	382.47
20.08	15.52		16342.5	69.28
441.32	485.45		1568.9	18.73
400.16	415.11		22.23	14.53
28143.6	33.06		634.32	246.01
6796.31	118.89		17952.8	450.27
1865.57	235.81		87.62	83.11
59.52	167.59		836.78	108.22
230.58	171.28		260.68	366.4
9.65	12.5		204.65	204.65
129.17	150.69		56.87	18.24
2395.01	453.43		5.5	4.49
11.18	27.03		57.65	34.43
6.3	9.63		11834.4	6.58
7.56	10.33		28.57	17.65
14.7	38.8		25.45	25.45
169.16	173.305		2939.02	330.59
7783.92	155.55		270.64	270.64
263.51	363.77		805.04	287.63
7815.23	60.15		14.65	9.77
39648.2	330.37		19.69	47.49
22660.7	57.99		5590.47	205.99
169.67	199.1		23.06	18.72
219.81	397.57		291.95	152.23
145.69	221.46		1966.53	111.47
58.79	266.74		210.92	210.92
322.25	29.34		147.33	105.7
447.28	145.72		525.56	384.08
133.94	136.81		147.33	280.49
2733.2	52.02		25.38	43.78
79.37	163.5		4433.42	111.16
114.89	96.32		5865.39	246.3
328.86	408.35		103.44	183.16
361.29	74.06		119.06	119.06
453.82	444.6		72.43	63.76
145.49	146.85		63.61	297.62
1076.03	482.21		325.08	474.36
13412.9	269.94		4772.84	168.79
818.83	18.33		2531.45	92.67
119.91	29.31		481.13	481.13
91.02	265.27		14586.1	213.3
1130.87	169.12		143.06	46.97
129.74	247.03		84.59	123.22
2532.3	142.92		611.01	471.8
1195.37	188.65		220.92	330.16
937.21	222.82		133.49	127.63
3919.55	96.17		476.19	426.15
22640.4	64.35		443.59	362.71
208.2	153.63		26976.6	167.38
31.22	291.83		317.83	395.28
340.85	300.02		12421.8	48.76
21.59	18.98		19.89	399.63
527.17	447.55		445.47	426.56
20039.1	441.02		1544.78	77.78
32573.4	209.03		28536.1	278.16
104.14	54.21		514.31	487.57
3634.76	498.19		36420.6	361.7
675.78	423.59		26.7	26.7
1454.86	188.83		16853.3	72.73
227.46	82.38		16.7	32.02
18344.8	384.27		159.06	234.82
2349.47	86.83		3415.22	11.72
352.9	255.69		51.15	30.83
3594.36	71.32		6742.69	268.71
255.86	250.55		14839.2	156.05
97.6	195.05		31905.4	332.04
34176.7	89.01		509.96	477.95
61.45	72.24		60.14	57.84
367.69	288.5		410.76	239.98
467.48	479.67		394.7	406.76
113.14	300.85		5733.19	5.01
71.03	177.23		4353.94	156.16
8915.33	48.14		64.16	134.71
29889.6	451.51		5752.26	67.6
67.67	44.68		14.6	18.85
989.52	477.37		436.79	426.01
410.27	273.51		36.59	29.54
424.45	147.28		192.82	86.81
82.28	59.72		1484.35	191.27
170.3	167.29		42119.8	388.49
46.8	82.03		31.44	244
30.97	16.99		1446.04	104
243.1	306.82		58.66	113.13
263.74	430.14		18.62	26.6
3940.82	386.49		7604.52	366.19
651.08	66.61		1070.57	28.45
549.56	227.05		25.98	52.57
854.45	364.88		48.82	10.94
29496	268		50.42	63.17
161.96	139.74		65.75	114.78
319.22	267.89		247.26	288.8
122.64	90.69		182.29	194.41
17209.7	472.68		236.87	123.87
159.61	215.05		4741.85	431.47
120.99	143.9		5116.21	237.75
1422.27	69.31		3849.12	135.47
50.64	77.83		12791.8	85.8
8406.09	429.24		601.13	192.59
255.35	31.53		154.13	153.26
55.64	47.37		27.5	80.71
19294.2	335.33		721.73	154.01
249.69	181.12		32.56	315.17
318.24	109.5		174.02	21.62
3436.76	292.37		16695.1	51.84
3841.71	497.67		18.08	14.08
62.145	83.165		28373.5	120.79
122.95	9.44		297.77	141.43
4.51	6.1		134.56	228.92
65.87	107.89		172.32	261.6
3226.21	184.23		63.95	58.2
53.59	9.6		20.13	22.36
41.15	11.56		18.41	45.63
100.03	124.06		5822.08	391.62
400.51	237.66		653.41	271.65
350.05	237.01		66.24	58.36
3984.07	212.25		281.14	106.49
355.84	399.67		10380.2	175.16
3863.51	196.79		55.22	88.9
132.35	327.79		477.57	265.43
51.15	124.97		52.57	49
83.15	63.51		71.51	31.75
239.48	480.87		290.68	185.17
1599.48	482.13		872.86	341.05
68.04	146.08		42.03	29.35
412.78	396.93		3399.74	264.55
1077.59	222.75		2025.88	15.75
77.03	45.02		613.74	214.13
29.32	22.94		88.26	140.07
156.8	224.9		25.98	44.49
28798.5	39.4		94.28	19.34
641.41	224.12		198.26	407.31
344.96	329.78		34290.1	57.73
239.04	293.24		84.23	22.97
27609.1	138.56		168.65	228.1
1228.86	263.76		143.34	136.91
183.95	113.16		302.13	136.4
4954.95	132.54		8890.09	457.11
461.21	444.5		3852.33	295.78
32082.6	376.11		7803.48	46.4
52.63	54.13		497.39	283.44
286.71	216.74		17379.2	433.68
30.24	44.56		357.72	275.18
19.94	91.94		6.74	23.06
257.86	294.72		31475.1	37.57
30640.1	225.01		31502.3	222.93
2252.98	74.28		11857.5	462.47
8687.83	304.79		358.36	180.79
459.89	288.36		1344.58	235.62
868.01	452.49		38.12	27.75
81.14	76.9		836.65	307.79
6250.2	447.25		33.37	121.2
127.74	48.99		99.62	10.04
498.68	421.25		69.16	177.6
346.65	342.25		90.3	387.93
151.01	224.97		220.48	176.84
272.92	451.37		481.4	92.34
37999.3	248.28		11137.6	110.31
126.74	50.26		12.43	16.76
8076.65	186.37		56.12	25.57
175.27	94.03		16757.2	246.52
25224.4	89.37		1249.7	82.38
755.81	332.65		625.13	206.17
261.52	486.47		382.07	286.91
30.3	26.54		136.16	22.14
9385.4	134.56		1448.64	412.29
1283.35	446.49		3.72	14.23
33494	432.52		128.79	97.44
33261.8	160.52		247.02	242.45
187.35	215.03		407.95	165.42
35505	284.52		117.21	313.09
248.95	418.7		319.89	473.89
514.31	187.63		198.71	158.5
1322.77	141.305		8827.6	256.27
3.45	3.67		75.47	125.1
55.8	21.69		17697.7	40.01
250.06	143.44		1305.51	458
18.02	62.01		88.75	49.55
189.285	326.57		325.56	183.43
217.89	186.6		623.31	352.97
543.46	54.59		313.16	429.43
286.03	103.69		313.41	161.02
59.41	267.18		25173.2	19.07
6123.95	256.82		14.84	243.92
2026.45	316.64		107.55	168.17
11681.5	113.96		107.55	135.01
251.44	73.58		42238.5	424.04
27.95	49.84		30.71	166.94
167.66	272.4		123.7	132.94
9331.32	151.355		6386.79	206.89
438.73	465.64		102.85	16.51
263.27	175.9		800.06	352.18
13021.8	38.18		21.6	23.81
3468.96	37.12		349.23	264.76
14261.4	318.005		328.89	473.47
639.07	464.16		33.07	161.96
311.55	292.65		516.44	283.49
419.82	243.825		276.69	269.59
497.36	297.78		1081.93	365.03
27.59	29.23		191.44	130.45
1068.55	347.51		1296.4	184.59
64.53	70.045		3792.15	33.84
43.89	85.02		443.12	315.41
11.34	13.05		75.6	75.6
4326.84	72.6		22.83	27.53
321.34	145.78		120.3	67.73
77.4	46.86		137.72	106.58
11713.2	133.32		717.97	481.85
2895.49	67.79		42885.9	19.98
8464.87	351.89		272.57	154.605
326.59	309.93		175.4	238.09
1607.84	62.91		329.83	245.8
120.68	104.38		51.7	51.7
67.37	156.78		22152.3	55.01
102.58	350.03		9818.66	88.55
288.71	120.07		179.1	45.095
22907.7	278.6		33.7	9.95
149.64	196.97		724.61	97.08
13686.3	23.48		18.85	16.23
329.4	147.27		10.3	9.35
271.54	72.84		6660.61	120.04
139.15	62.67		4.39	7.8
463.71	452.69		72.93	51.97
383.24	393.04		129.97	295.14
190.05	56.05		183.62	224.81
28.12	34.62		4004.77	104.53
2967.35	74.34		12.09	11.87
6077.67	142.25		248.54	20.07
25.09	206.9		5.5	18.76
59.76	70.11		168.07	12.96
254.99	310.1		63.12	31.69
205.2	117.22		6105.49	370.19
17.15	22.13		27135.3	197.83
19477.1	22.28		84.39	98.2
136.7	122.24		104.29	230.92
186.47	164.67		1283.46	468.44
351.36	486.85		1572.22	110.73
7916.93	395.81		7174.73	19.83
16.83	18.95		6708.64	19.35
21.7	23.88		2368.51	213.24
21.7	25.54		33.97	14.01
238.19	209.43		110.26	92.33
10854.3	10.43		6511.97	92.69
12354.9	173.15		155.53	150.46
30386.8	130.71		87.98	278.25
14862.9	261.02		21301.9	173.58
9560.25	33.83		487.065	66.975
79.05	121.01		387.67	230.27
22011.8	104.27		378	211.53
392.1	392.1		9.32	22.48
207.27	207.27		42.97	192.07
68.3	95.81		11.16	15.69
160.01	114.49		108.23	139.83
136.17	136.17		390.47	350.77
223.69	74.88		786.38	259.17
29246.9	309.16		273.62	221.68
203.77	141.69		485.79	437.8
107.48	293.74		17308.7	65.25
125.15	144.74		911.2	224.9
233.73	330.95		53.17	140.71
182.88	183.54		108.56	167.51
210.75	267.07		470.78	470.78
1842.48	105.35		3464.08	242.88
172.01	283.07		1192.01	196.2
1112.74	138.88		881.36	54.18
70.06	92.34		2801.77	237.95
370.65	364.34		164.75	226.01
17235	91.13		164.75	411.3
323.47	323.47		496.61	330.58
457.98	375.89		45.95	252.61
24.59	38.53		1844.48	14.12
15733.5	29.41		2042.23	228.5
230.69	225.13		24959.5	97.82
275.99	292.08		271.44	446.39
164.54	300.77		232.2	200.48
1035.02	357.63		4374.48	402.04
15.12	14.23		209.32	124.2
134.89	134.89		139.88	90.7
384.77	251.95		29984.2	482.69
81.17	138.2		16194.8	235.47
309.18	249.07		26595	294.59
776.97	286.82		408.53	408.53
353.19	343.65		671.99	389.88
57.64	41.87		15059.7	276.52
494.78	124.62		777.22	377.82
9866.37	144.66		683.68	351.09
11107	245.15		203.11	445.8
70.7	117.54		2201.96	158.55
410.56	410.56		3063.36	318.13
112.49	269.48		26836.6	140
77.12	95.44		55.67	48.87
166.52	299.87		33.89	30.04
42778.4	52.48		54.01	47.51
3259.82	87.16		77.35	367.53
40.61	44.44		25.4	47.54
287.89	250.63		114.28	114.28
90.78	166.28		170.83	170.83
9883.04	188.34		66.95	66.95
93.83	121.15		5839.23	270
35.09	28.22		2501.75	80.82
378.81	344.68		113.74	210.68
43.97	43.97		81.55	22.48
19204.9	152.32		386	351.87
18951.2	151.04		2497.1	15.01
170.56	224		78.42	139.56
126.43	259.68		147.43	74.05
89.35	90.09		456.84	258.68
29870.8	210.66		35.14	169.09
29.95	78.2		428.61	235.68
68.31	170.26		635.54	325.26
56.3	245.29		1226.08	398.13
88.47	239.27		602.99	323.95
329.31	349.06		27.3	54.45
51.92	45.98		45133	308.05
64.6	42.89		53.3	327.04
27.67	28.29		25448.7	134.25
63.91	68.46		758.6	148.03
111.65	105.62		101.21	110.2
6.07	4.92		737.25	25.23
6.07	7.78		89.89	48.22
13.55	13.55		1687.52	11
10211.2	46.65		835.06	116.13
2083.36	317.62		566.91	147.94
64.1	87.05		459.12	364.41
4.17	252.33		14564.4	374.29
954.62	276.53		35.03	14.33
17.48	14.97		1268.96	367.49
4772.73	212.55		32.81	175.04
1573.13	35.94		96.09	69.69
782.05	329.61		21378.1	319.94
53.41	14.47		4371.64	341.32
48.475	48.475		49.55	55.62
456.43	456.43		412.37	393.6
22.81	66.35		61.17	101.83
74.1	74.1		87.45	78.13
195.05	77.75		137.07	440.94
263.54	407.61		13780.8	306.25
62.19	291.61		20.65	20.65
35.03	111.23		32.19	95.15
26.24	32.25		47.31	47.31
142.87	173.62		139.35	139.35
31107.7	186.26		399.2	198.55
32987.3	213.2		175.03	323.89
173.5	68.49		623.03	60.63
98.92	60.33		124.95	86.93
19.21	14.03		272.39	424.2
71.26	31.26		15639.2	168.28
193.14	112.14		144.81	214.59
490.93	266.86		54.21	50.99
611.56	453.87		313.86	104.42
130.98	124.26		154.2	18.83
193.11	157.85		669.32	215.68
130	176.86		643.96	232.8
201.13	179.3		9595.07	16.46
63.15	430.31		7625.37	380.54
203.65	99.45		156.08	96.66
864.89	135.02		107.5	244.99
350.91	362.76		106.03	123.01
225.13	263.14		59.95	103.77
773.66	429.63		170.06	133.89
461.88	367.33		214.89	353.82
630.21	397.57		171.62	86.64
21.5	17.86		141.31	35.42
31.08	55.01		90.33	69.52
601.9	301.12		137.3	193.59
29.96	18.04		22.94	24.9
278.62	150.48		103.82	75.805
640.14	374.59		820.86	445.26
11810.6	496.44		28842.4	345.54
16.17	66.54		26.77	15.89
132.82	124.6		26.31	22.41
104.12	50.43		2028.66	346.9
142.56	189.86		252.05	165.1
80.12	216.95		19.73	25.01
94.2	314.06		84.37	27.57
34037.2	365.88		90.17	29.39
220.87	186.4		75.14	36.18
44.2	26.73		50.19	57.6
38431	126.09		522.49	384.51
69.52	71.63		5769.65	437.53
32.92	37.54		97.65	112.53
178.85	199.41		57.64	78.56
148.67	158.32		485.43	362.69
654.825	219.62		91.5	91.5
9081.92	254.18		41.66	41.66
16762.4	285.83		28.88	28.88
644.35	437.76		26.57	55.9
83.69	83.51		412.75	410.94
315.74	349.09		4958.44	10.11
27.02	29.51		672.71	450.43
9.71	9.59		35.46	35.46
721.32	418.66		21239.3	287.52
7696.4	156.39		15587.1	47.73
3870.5	166.15		250.34	250.34
19059.4	50.5		153.27	359.02
2610.25	482.29		5830.27	22.96
725.6	358.81		616.04	168.67
914.84	117.22		167.85	167.85
21.15	39.15		32.75	57.59
420.25	209.67		6071.3	187.39
168.77	295.68		8.36	12.94
313.63	144.75		8.12	13.64
1479.14	253.135		191.265	189.505
594.11	392.68		307.4	199.81
200.01	201.45		515.18	108.93
1117.01	401.01		401.7	447.16
126.98	197.18		540.4	176.84
1433.65	287.79		68.34	256.81
58.33	143.9		1201.59	10.26
1327.46	124.15		32.11	154.85
370.44	88.62		2097.95	376.79
768.99	329.93		29.58	25.63
16.44	404.53		212.07	444.25
267.63	156.32		142.86	141.68
233.89	67.74		326.22	384.58
278.46	137.81		1344.21	238.87
19611.4	142.4		1521.36	91.68
87.52	92.97		101.73	73.55
225.82	221.02		53.98	61.73
60.26	61.24		605.96	146.79
3516.35	358.5		20395.7	396.12
43.88	69.77		62.86	73.63
128.84	128.84		168.15	168.15
93.37	132.91		16570.7	287.46
18.75	23.43		37028.1	83.97
122.94	27.28		28.97	22.64
52.35	20.64		40.84	94.89
102.06	178.13		815.22	179.57
1089.75	100.91		5969.04	46.39
2368.62	363.04		576.58	438.03
668.22	380.6		758.9	64.22
14.61	6.31		10361.8	26.26
206.46	218.03		101.14	346.26
643.8	424.41		2296.82	171.08
49.51	49.51		13806.2	249.4
490.47	252.07		17.34	12.68
13.82	15.67		9921.72	72.68
270.14	270.14		120.69	67.3
27.27	26.28		12.77	7.29
362.45	231.6		8.09	12.52
10081.5	61.44		56.77	105.12
326.82	265.63		4227.9	315.42
85.99	86.12		1195.02	330.54
460.66	247.93		292.38	291.57
36.61	30.81		32420.4	458.82
267.16	150.28		283.43	360.63
249.97	313.77		311.58	128.4
1252.02	371.59		14087.6	161.22
547.92	373.68		928.92	460.08
174.14	17.72		204.86	111.91
4444.76	383.87		152.06	61.25
10.7	14.87		218.91	155.06
133.53	172.21		3290.16	381.82
4374.86	470.86		1321.11	185.86
27138	133.47		57.89	97.46
1278.78	97.94		33815.9	394.37
334.04	229		211.68	106.73
691.19	143.86		1492.48	424.3
59.54	157.87		152.22	15.91
67	48.06		155.35	99.23
524.08	310.31		87.05	38.95
64.22	208.08		1609.53	206.29
4485.53	342.36		28145.1	240.92
781.11	334.09		2762.28	95.68
170.33	326.79		389.89	275.58
150.06	108.81		462.57	252.74
160.91	204.06		98.48	98.48
99.09	167.44		170.18	279.75
59.74	60.48		6318.67	30.23
535.68	131.88		39.79	36.26
602.43	297.08		146.42	310.35
12.9	30.29		9701.44	28.5
42.69	63.69		120.41	60.83
155.01	136.91		80.28	163.58
60.52	60.16		738.35	423.35
421.92	274.18		6315.71	182.36
257.85	208.13		238.67	220.81
52.39	174.08		167.19	342.7
161.92	155.39		235.1	496.35
88.58	95.44		56.94	32.2
23846.5	38.98		9090.86	23.44
13.86	12.55		160.215	172.495
162.56	184.89		12120	418.13
63.73	71.57		29283	114.75
91.35	89.87		260.8	339.28
18.27	12.91		16346.7	39.18
267.92	205.24		354.86	340.93
103.24	103.24		44.49	23.44
11181.8	481.19		314.74	453.19
217.71	24.8		879.37	44.65
1443.11	118.94		28.56	38.62
43.56	36.59		153.96	177.29
26538.3	188.12		119.74	211.315
73.38	11.19		198.44	120.37
137.1	161.75		1155.57	75.53
40.23	71.35		8186.27	7.93
324.83	324.83		8.83	418.29
32.41	22.95		1683.63	364.3
516.08	306.65		21.95	28.08
23.02	28.2		3111.8	452.65
702.16	450.94		1026.81	308.53
568.4	248.03		616.92	42.16
237.07	203.19		146.34	199.24
166.36	159.27		145.94	100.47
734.03	168.95		10991	20.04
130.58	245.57		920.59	140.85
2072.57	421.09		249.6	163.44
2217.24	117.67		945.33	340.63
347.93	488.84		478.43	470.45
198.42	186.51		1327.66	290.99
230.84	208.78		114.24	278.08
152.44	219.74		273.12	492.69
1258.09	93.88		120.71	90.47
419.79	52.42		34913.4	410.13
17.63	10.74		1716.33	4.64
88.58	179.71		166.69	97.5
29986.4	419.88		262.53	262.53
202.1	215.6		266.07	363.47
67.25	67.25		109.58	104.38
35.84	38.84		307.44	396.19
30.93	25.95		302.11	309.28
462.08	390.16		252.63	248.43
539.34	445.75		910.48	450.13
6.03	5.7		17930.7	127.67
829.99	424.62		3499.27	128.76
22657.3	42.16		534.13	494.95
3491.44	272.84		93.83	16.48
169.4	64.42		1498.33	278.07
70.84	50.41		85.7	78.13
389.19	231.33		961.75	498.21
494.12	50.8		33.35	62.63
58.89	30.61		8539.1	243.24
41.33	113.73		336.79	388.05
224.6	164.51		1888.66	468.02
313.87	496.71		218.75	347.31
385.78	385.78		118.12	96.04
207.475	200.155		29203.9	279.26
861.79	221.88		333.6	298.68
13671	155.3		365.32	181.31
24076.7	360.05		1464.73	291.56
637.57	231.91		114.55	80.6
1716.63	66.6		23805.7	67.47
133.85	83.54		594.8	157.49
463.35	176.51		496.64	496.64
65.08	49.58		88.17	304.39
123.06	123.06		148.89	239.75
17597.6	76.39		21464.1	436.71
48.08	71.76		39.77	75.02
375.14	488.04		337.32	48.88
95.44	95.44		582.82	124.84
24175.9	479.58		13.14	351.4
91.06	474.07		3173.45	429.14
81.07	73.89		130.08	100.43
358.25	358.25		26.24	54.64
4.58	6.28		218.23	166.7
12.33	21.96		38893.2	340.44
280.73	62.48		11123.8	489.24
106.09	56.56		236.74	92.6
360.29	283.7		3577.25	255.99
54.55	16.13		316.46	316.46
326.98	326.98		77.29	23.15
24901.7	475.51		613.91	120.07
63.13	122.88		49.94	30.65
144.37	144.04		657.24	300.17
630.3	493.7		464.64	464.64
182.83	455.02		4411.03	462.19
147.11	134.32		16.02	17.27
23648.1	380.61		27.78	125.69
91.92	8.19		379.19	183.22
2978.68	413.68		2223.14	229.56
275.11	404.06		508.62	392.24
300.47	471.28		15.05	189.17
34157.2	458.96		13.38	68.69
188.76	79.3		59.92	277.99
188.76	258.26		96.03	140.58
2358.57	179.11		3049.41	47.14
73.39	242.61		28689.3	161.55
7.26	86.08		18463	248.41
1882.22	451.48		98.48	65.99
17.66	233.66		189.01	326.13
676.11	468.99		6487.35	265.35
676.11	460.7		301.16	93.67
61.81	125.92		226.045	240.3
296.16	42.73		292.26	274.87
46.69	39.53		8.67	17.79
171.07	201.04		34.4	106.56
693.56	483.53		5380.26	63.03
65.72	71.78		17026.9	109.43
51.34	38.73		27818.1	142.79
174.75	128.97		42.03	32.21
248.56	248.31		59.42	171.2
4647.12	357.6		76.27	65.3
617.08	255.05		336.43	247.11
28.52	7.28		14.23	7.8
8009.29	56.01		781.32	338.42
1187.1	187.6		9.21	18.79
11.31	3.76		15.03	11.52
728.44	97.28		7831.99	66.2
552.92	328.18		37.35	111.77
109.18	20.67		7904.69	201
142.73	79.09		166.08	102.53
28994.2	390.22		25.02	30.33
209.68	129.06		159.01	270.05
224.65	247.56		112.35	166.63
1151.86	481.45		43.01	174.3
689.05	252.28		214.76	365.5
8.26	31.54		41.17	27.8
75.87	51.79		1358.68	68.78
63.39	53.29		37.56	106.82
278.2	383.14		44.04	42.51
1572.15	482.5		708.28	482.69
2111.96	296.08		458.05	114.01
1268.41	401.96		617.51	313.59
276.52	267.2		290.46	202.77
329.83	247.21		440.5	368.44
512.64	307.64		56.98	47.19
26.63	295.4		1035.34	129.53
131.73	168.15		9.6	7.24
16.43	13.89		13785	20.58
8.74	14.79		788.01	462.86
12.16	11.29		17084.7	343.41
593.26	390.29		140.32	69.58
809.42	255.84		30.22	16.63
220.81	34.58		12832.3	20.69
131.39	239.89		181.12	87.55
23.92	57.14		30132.5	433.04
318.06	98.93		551.56	197.12
195.45	77.35		23352.9	131.11
724.8	311.16		1738.24	221.63
9980.5	344.3		16128	166.19
4826.9	379.71		478.36	478.36
190.27	148.07		586.98	122.72
66.23	177.73		124.03	118.3
616.79	82.89		8557.51	296.75
1307.94	159.24		82.1	99.4
228.48	228.48		376.9	154.14
209.17	121.41		6748.39	15.49
2183.1	260.49		144.34	105.6
106.29	82.29		766.33	58.56
202.33	187.52		4858.49	125.04
323.95	352.02		6327.15	309.69
147.11	200.16		25436.8	17.1
316.05	330.41		61.36	21.78
24.57	14.9		15092.7	29.94
162.78	289.66		10.68	26.19
10.76	6.64		161.08	411.98
195.43	209.84		251.84	76.09
37.745	132.17		12463.7	201.95
4687.67	28.38		216.83	19.85
366.74	208.77		808.8	458.78
64.97	321.03		47.79	20.96
436.51	109.66		96.9	44.8
210.52	63.06		272.83	321.89
78.97	37.9		589.27	195.68
803.09	132.08		7.53	28.35
336.97	210.07		42442.3	322.3
83.87	68.73		201.9	79.91
112.06	156.97		19.38	69.09
630.78	315.26		4892.2	459.65
31.6	306.06		398.72	471.31
170.97	170.97		690.47	116.89
454.59	475.77		37.37	17.33
859.46	70.84		115.89	83.05
2664.29	144.99		98.48	39.01
72.97	40.82		58.48	58.48
72.91	42.71		431.96	293.92
270.09	59.9		10.53	13.41
312.78	343.11		139.39	206.31
1886.66	53.56		14.52	23.51
2692.84	46.22		398.84	295.56
60.51	29.89		32166.4	332.94
311.7	311.7		39.01	65.17
87.07	142.07		13823.9	43.02
74.12	85.02		26.03	24.47
1210.54	185.18		1745.83	368.35
131.79	83.36		19461.6	29.6
378.71	457.64		101.94	135.95
28.88	19.59		128.39	71.93
520.1	381.68		26.82	19.18
30989.5	390.56		1562.4	244.68
121.04	71		5.04	18.13
14.91	14.89		82.71	400.9
442.65	442.17		47.37	300.09
556.76	479.1		40.52	55.59
259	138.01		305.34	50.33
14.46	9.82		274.82	272.79
36.66	137.34		1391.76	57.63
73.65	79.6		136.93	111.77
75.68	126.54		6968.62	401.96
83.11	80.14		68.45	76.62
113.32	179.35		5994.8	193.6
510.4	417.98		2809.57	113.25
452.62	472.58		562.26	199.39
51.11	57.44		240.96	218.12
110.49	64.17		2125.37	69.19
46.89	48.89		861.47	417.88
59.04	102.76		135	284.7
11487.7	30.35		74.98	47.87
440.32	78.57		96.4	100.08
99.56	90.85		472.67	409.36
18.67	29.96		32730.2	191.09
371.58	176.91		4747.29	135.2
8.43	8.22		1277.01	75.07
241.37	274.54		22.07	35.5
8827.98	22.42		646.74	446.58
4676.63	43.76		19561.8	30.43
59.21	95.4		21787.9	121.69
148.83	219.4		21330.3	100.3
7780.89	45.63		464.76	464.76
196.17	170.9		7.42	9.58
100.02	38.36		552.08	423.09
15.42	7.31		333.99	282.49
53.75	36.75		24216.5	288.7
561.52	448.86		148.85	48.42
36.64	9.5		569.03	320.88
462	421.4		46.04	57.37
1633.99	379.34		5330.67	56.9
144.72	186.14		120.74	457.62
21317.1	80.98		5757.8	222.04
341.06	248.3		106.69	162.73
527.77	265.45		246.75	75.76
226.28	134.51		269.95	374.59
72.45	50.19		8536.24	55.18
72.45	107.04		9150.67	378.68
879.91	354.36		244.19	472.22
381.56	381.56		222.93	180.38
42.57	42.23		16.42	23.13
36.77	76.13		11903.8	149.39
295.35	169.78		14.07	13.91
17.1	18.25		221.68	223.55
482.56	400.49		120.42	89.23
2121.9	224.94		423.66	452.68
25002.7	199.01		58.63	62.97
64.14	289.82		126.09	33.46
115.42	115.42		124.24	97.29
1146.82	327.71		23100.1	273.67
23.1	39.24		302.79	432.59
18.1	10.97		219.02	210.9
1122.45	34.35		1982.83	417.42
24.72	20.47		199.52	125.26
6841.68	288.12		14.94	28.43
110.14	174.39		238.46	165.7
206.2	464.76		29714.5	187.03
31127.6	410.31		24050.4	82.04
2639.67	114.77		82.24	314.08
2900.44	310.56		127.345	155.645
318.54	158.5		805.98	409.79
364.02	411.05		16808.7	425.66
364.02	384.85		56.87	171.44
17339.8	20.47		186.49	480.18
103.46	135.67		217.17	409.05
7.99	33.04		1812.25	453.57
19.76	19.76		1434.24	273.57
6527.91	263.56		122.46	78.3
1612.63	29.81		1367.3	342.19
14466.1	23.35		28.65	67.29
98.13	97.54		29432.3	246.29
8887.79	164.59		12996.9	133.87
998.2	464.78		140.66	122.93
697.21	335		1687.57	207.79
1864.24	402.37		78.88	67.34
55.75	52.78		4442.88	375.81
271.42	99.77		437.37	395.28
30.64	46.47		138.43	138.43
174.53	185.16		49.65	8.88
124.22	124.22		2246.49	169.705
2233.73	165.96		27850.1	202.49
161.36	354.16		286.22	167.6
639.82	356.44		423.9	109.68
825.07	286.04		8265.66	226.52
254.96	64.04		314.83	486.22
3639.83	376.37		25.89	35.47
184.27	307.33		17.32	10.82
162	406.21		6274.05	336.04
125.09	76.31		31.99	415.72
1798.75	217.39		15.16	85.13
156.53	40.58		90.91	192.34
115.46	370.65		185.97	184.56
298.01	341.65		45.41	45.41
295.75	115.86		56.26	41.64
25996.1	85.63		139.8	207.1
11609.6	254.74		125.84	219.21
72.83	42.29		2000.37	451.65
27.31	50.7		427.71	177.31
62.96	239.48		30368.8	312.58
161.29	85.73		28.07	137.42
162.91	91.39		185.94	235.56
162.91	226.64		318.25	260.91
132.42	295.53		41.98	100.32
319.89	337.61		278.46	144.15
62.68	62.91		399.77	236.12
162.74	203.63		160.51	308.48
4802.67	66.22		1117.36	404.89
138.01	145.05		23110.1	81.21
2986.13	65.7		22076	114.25
3946.24	387.45		19.47	20.06
45.5	36.54		129.9	62.14
101.82	89.52		162.08	462.51
192.08	104.23		396.78	139.24
15.18	10.98		13638.3	304.68
97.69	120.07		141.53	77.3
54.13	32.81		99.08	254.27
54.13	91.86		31188.6	238.84
470.26	459.32		42.09	60.76
3001.16	355.67		185.15	141.19
5238.61	272.68		51.19	22.11
43.27	191.78		22867.6	315.31
288.66	287.34		341.48	52.56
475.02	213.07		933.57	282.47
65.41	69.51		559.255	126.205
23988.5	218.13		321.33	244.58
19587.2	103.22		103.38	435.44
338.87	440.01		19.74	32.6
3854.87	276.14		198.78	333.31
376.72	405.79		9536.29	359.9
16041.8	132.07		31.67	34.41
125.45	67.93		101.61	93.56
33546.2	118.33		213.52	213.52
262.58	185.05		1479.69	76.84
109.64	39.88		154.9	419.28
234.58	122.04		246.9	246.9
100.97	483.43		126.88	22.38
11762.8	34.96		451.2	439.29
639.42	278.78		203.66	203.66
227.27	80.09		948.86	171.15
3720.95	40.45		152.15	153.52
121.15	288.75		6284.58	61.34
828.43	471.63		13087.1	387.6
393.75	248.29		1182.94	432.75
18391.7	94.72		632.77	408.54
27132.1	98.18		39.81	212.84
166.45	190.57		18918.8	94.01
61.84	126.9		11203	11.24
186.55	186.55		130.49	127.82
1269.43	491.37		607.23	123.9
3951.7	218.34		376.65	277.54
9.93	12.43		369.77	438.08
214.26	289.61		268.12	269.17
861.99	316.27		606.29	220.3
11031	90.2		529.1	264.84
57.92	354.41		925.81	131.22
6.52	21.43		13061.5	326.51
59.01	69.74		118.24	143.06
11591.1	127.76		88.68	146.05
170.33	263.25		343.01	283.78
140.82	196.4		252.83	396.73
482.79	114.25		452.6	302.42
100.35	94.78		468.45	403.97
565.17	432.76		182.21	335.05
49.9	72.51		6967.41	269.6
35328.4	78.3		440.03	266.7
362.6	183.15		2795.71	254.46
180.35	297.95		204.44	40.79
174.22	46.22		9946.98	63.49
116.9	154.25		7391.74	252.64
177.96	55.83		361.81	404.98
3184.15	430.21		178.46	54.27
478.71	243.59		30.21	22.69
68.08	68.08		38243.3	198.56
130.39	68.51		781.76	398.36
110.14	287.4		923.46	176.78
34014.4	11.99		210.6	55.86
117.62	26.47		85.9	38.08
122.87	416.07		90.75	40.38
135.58	38.27		17.89	14.26
10.2	173.43		193.28	14.2
105.17	57.25		11.43	9.67
106.03	324.14		9.5	16.32
162.75	181.4		3770.76	406.59
1246.56	273.63		8069.75	9.52
478.37	424.81		25978.1	367.75
66.24	274		573.98	255.2
7.59	7.35		293.39	301.95
44.88	39.64		317.53	68.1
717.56	244.05		252.91	13.84
12817.3	210.01		16.01	26.79
20.79	23.36		19490.6	344.82
13317.8	20.73		373.98	53.36
23406.5	64.46		20.76	16.91
103.38	180.94		257.05	252.84
52.52	25.62		840.33	292.6
76.41	399.98		42.02	41.56
79.05	83.29		47.805	145.76
55.85	57.92		9278.44	292.215
399.32	379.98		124.02	80.2
399.32	343.67		468.675	232.075
223.11	266.05		39.24	72.17
40.07	30.97		21.03	16.16
802.89	416.79		412.8	306.9
164.44	160.82		8484.21	455.5
45.52	44.52		3538.1	144.22
298.11	256.03		302.48	18.21
136.47	47.59		99.1	70.91
539.76	46.19		240.38	255.4
240.04	240.04		9.83	10.17
331.7	331.99		53.76	124.74
990.17	111.82		59.2	208.69
308.43	126.16		423.3	162.79
26454	359.83		324.53	196.04
205.97	156.17		16.59	13.69
75.54	82.78		29.3	106.61
3407.91	216.56		481.67	325.56
230.41	180.03		1725.59	80.69
84.44	104.65		3212.76	393.25
35.82	46.99		927.38	387.33
454.94	496.92		808.74	334.54
267.15	334.47		1561.23	260.69
192.58	192.58		131.58	107.66
701.85	411.49		20.99	33.95
281.47	307.03		638.77	239.29
181.13	137.97		191.055	324.38
5313.33	21.46		140.83	357.05
182.96	55.52		1001.04	180.89
8.78	8.88		473.86	473.86
9.22	8.36		11811.5	193.235
122.36	124.92		322.92	416.81
358.8	433.44		34638.8	121.4
265.77	277.11		13.47	11.25
194.56	291.47		13.765	46.535
57.23	96.26		9801.67	219.82
109.94	80.83		16353.2	442.5
84.28	26.9		11.05	24.2
125.69	166.62		224.42	194.2
276.3	276.3		189.32	79.84
18.53	10		164.73	215.96
67.48	34.83		607.82	355.24
11.36	42.68		804	71.82
64.77	109.49		22599.2	74.32
22.7	52.71		16576.8	289.19
65.31	44.58		1914.84	197.2
111.29	84.74		211.405	218.205
26.56	31.06		622.84	398.24
266.24	57.98		136.55	185.54
8872.89	377.63		134.3	238.72
678.03	398.76		63.15	51.78
156.91	156.91		132.29	16.48
142.67	142.67		644.97	71.72
360.57	402.79		7093.45	127.7
115.22	166.02		4.75	11.35
22.27	138.18		37.84	14.02
552.44	438.22		3136.79	12.1
20839.8	280.69		314.17	137.04
9.42	25.57		19687.1	179.49
36612.6	495.26		18999.5	324.31
14.41	15.8		2211.27	105.45
27116.5	395.22		91.83	6.85
1186.81	198.51		74.07	83.71
284.37	165.27		97.79	46.52
1332.48	336.17		24253.7	214.25
22124.5	204.89		361.33	348.49
176.66	253.84		9.76	12.63
649.92	13.18		16546.2	89.56
117.37	107.13		230.61	182.72
220.88	414		41.19	55.55
2443.35	134.32
51.28	30.47
183.08	186.4
383.05	431.61
1022.54	261.3
302.01	324.78
101.14	199.12
17.23	15.04
3087.19	253.42
679.64	224.54
1786.17	139.1
30236.6	162.57
124.06	93.48
70.55	30.11
337.6	137.17
124.53	126.37
284.28	37.32
377.86	158.9
7156.9	355.55
2124.36	242.3
68.45	177.42
249.89	113.05
114.81	115.51
1676	189.74
39.77	39.77
168.12	176.59
22242.6	477.67
12777.5	32.61
4910.13	390.76
358.8	489.17
18.07	54.14
43995.6	191.73
203.77	141.69
577.22	429.03
76.08	50.69
11704.8	348.93
29895.7	430.15
193.73	137.85
3827.15	65.44
75.39	47.44
84.28	56.15
139.78	185.34
64.24	126.61
103.67	182.74
262.97	430.04
2999.31	226.52
325.26	325.26
57.8	207.34
236.25	315.43
8197	490.77
23841.1	175.13
1100.59	240.05
15.54	21.2
10.49	47.97
327.87	277.18
59.52	358.8
33832	336.4
47.91	42.25
14307.6	44.78
9897.05	28.7
22189	211.86
124.79	133.67
482.86	198.72
882.57	10.94
5409.92	238.22
180.87	107.77
3532.82	215.75
248.58	298.45
231.79	414.25
79.38	258.39
46.57	51.16
372.01	75.85
447.7	232.82
4286.77	157.03
796.42	57.66
144.84	236.11
14845.5	128.64
6719.76	28.83
339.05	153.79
202.08	125.92
2995.74	312.28
232.63	81.7
15.81	14.44
882.65	203.48
10.87	11.07
8.87	11.86
5555.42	129.77
68.76	186.97
40280	232.5
1689.74	270.75
846.81	318.62
45.5	71.68
1537.18	39.45
148.64	210.21
24730.1	264.475
1167.85	399.51
796.21	68.3
77.45	95.13
75.86	492.84
205.67	123.86
28.02	20.19
28012.7	69.69
1541.86	26.23
116.49	122.87
146.03	136.96
40.4	37.98
36.03	41.13
9562.63	215.85
335.26	423.71
237.42	342.11
318.38	224.86
319.92	321.69
1101.68	112.88
202.71	90.61
662.03	409.29
283.17	424.95
327.19	327.19
110.8	199.33
15823.9	298.67
35.24	472.51
174.31	86.12
3286.92	286.64
185.82	163.96
1859.59	436.46
385.65	255.95
224.44	84.39
486.71	390.05
2691.35	465.41
186.05	261.28
674.69	274.05
139.39	108.42
851.41	77.61
662.21	213.51
364.08	56.57
9.46	4.67
2825.73	182.9
3330.96	446.5
767.12	366.84
613.54	415.88
9441.69	209.83
219.47	184.44
298.59	293.73
8.43	19.82
694.52	479
202.98	372.05
264.01	172.18
468.9	200.96
59.06	38.64
255.52	259.34
208.09	150.27
55.25	67.9
652.34	317.75
1675.49	318.52
36.36	13.8
65.88	19.66
22.85	20.39
22623.5	259.94
69.4	42.29
74.33	47.85
393.57	263.29
746.44	394.19
27608	80.64
1099.15	117.41
341.62	466.51
13.67	99.28
54.9	52.88
190.82	75.48
9478.37	224.24
72.34	441.43
31.34	50.4
24059.8	332.82
46.79	63.46
1148.83	478.78
31.38	58.54
10097.4	145.14
84.39	13
999.73	61.81
529.81	251.78
70.98	11.26
4932.65	452.58
54.16	29.8
188.92	68.45
88.92	223.57
51.34	53.6
70.2	70.2
70.2	263.99
28.87	52.01
1607.55	322.13
13.93	17.62
71.91	72.18
1621.35	179.98
58.73	185.04
22192.9	27.51
278.12	173.95
19.56	41.45
392	319.35
6002.72	55.42
86.05	134.39
156.17	156.17
24122.1	34.05
26056.3	184.34
18220.7	71.28
1253.73	207.9
509.89	283.87
1085	91.32
2231.1	50.63
375.02	43.77
28893.7	40.62
16.18	38.35
4404.16	84.94
3545.88	77.69
22.14	49.89
250.22	188.17
318.87	231.19
20783.5	371.89
78.07	66.1
220.77	180.28
415.4	187.93
4262.53	361.875
17.89	32.05
33.08	155.22
8361.73	313.63
156.66	143.85
3426.32	290.47
13.97	113.28
55.71	38.97
287.49	159.69
174.99	119.04
5941.59	94.7
182.915	182.915
157.42	157.42
333.18	497.85
645.99	392.37
6.11	16.21
2807.02	230.07
442.28	420.93
66.04	66.04
8045.33	11.75
89.8	87.56
2393.58	153.17
27.93	17.27
432.29	296.9
37.77	37.77
100.11	171.82
464.46	464.46
52.75	52.75
222.26	269.26
51.3	98.67
47.37	46.71
21018.9	285.55
27.4	15.4
2556.56	127.06
81.18	134.84
14101.1	48.64
5894.21	367.42
238.48	14.53
521.27	448.62
249.38	165.76
145.24	176.76
3137.57	306.66
199.19	229.27
149.925	127.82
27.61	84.42
498.5	319.46
155.74	112.37
233.1	147.08
2091	117.76
1645.1	192.91
7072.22	7.29
13196.9	64.52
173.21	9.76
9.8	14.31
728.03	153.59
123.51	30.11
2416.61	146.49
17583.3	70.76
26542.9	102.74
854.43	366.36
122.16	332.98
1085.09	53.83
140.26	394.24
374.88	312.43
11070.7	7.28
96.16	41.13
13242.5	255.27
43.65	111.84
14903	122.37
1432.63	99.63
16402.7	188.36
12250.5	143.74
1040.87	206.28
131.84	83.43
26620.9	223.37
687.22	39.87
40.49	174.17
465.49	171.07
372.67	463.9
3951.7	494.2
1031.63	93.24
320.39	111.69
18.07	79.73
50.6	243.04
25.06	70.18
142.62	335.67
179.61	350.95
834.76	131.65
253.42	393.51
97.04	74.08
251.625	255.14
28550.3	122.05
15.43	35.52
22338.1	117.5
12781.3	36.05
59.26	63.49
2980.9	402.85
805.77	150.11
2656.29	124.74
1634.98	188.62
436.49	138.68
78.94	78.94
576.225	125.485
31998.7	20.39
170.55	68.58
12.48	22.27
194.99	379.93
59.53	94.39
35.4	23.92
379.51	341.99
37.85	42.92
77.73	78.3
271.03	113.57
33.71	20.16
320.58	289.74
25863.4	244.4
2670.64	233.98
109.68	264.56
2670.7	177.15
23.35	20.45
955.18	259.3
13.82	19.89
13.82	25.67
18384.7	197.25
22335.5	119.91
60.89	45.18
185.58	258.07
14.99	177.13
9682.22	173.645
496.62	336.56
12387.3	27.9
3918.79	9.69
864.84	487.56
5.33	5.93
288.62	327.39
442.78	418.13
333.67	321.39
267.61	267.49
14.97	50.3
77.76	71.82
12.36	22.12
24593	200.46
208.49	143.32
422.46	433.84
45.52	49.74
52.62	75.59
271.16	199.8
176.775	54.805
72.3	72.3
60.63	60.63
152.29	129.905
437.34	256.03
174.86	78.19
505.26	183.295
11284.6	51.04
70.31	249.46
387.25	236.72
176.775	88.77
455.81	133.01
304.16	12.15
146.44	312.14
39.12	53.27
224.78	326.13
31286.6	217.43
287.73	251.74
141.64	96.98
155.99	239.75
263.41	251.05
25588.1	29.54
8.86	6.67
91.54	60.94
8109.84	210.72
9428.35	255.59
153.49	32.79
537.96	49.37
265.4	277.51
245.02	52.27
6417.19	205.95
15.82	38.53
433.42	383.45
47.64	51.6
1413.93	50.56
15308.1	142.38
14663.4	99.44
41.32	42.89
27.01	14.08
605.72	204.94
666.22	483.54
19709.5	306.91
10468.6	351.21
177.81	185.55
40.61	59.24
595.59	151.23
442.49	236.81
153.56	13.59
3597.67	345.26
346.27	85.51
543.95	347.24
246.64	358.29
33387.3	485.84
295.51	36.81
24.64	25.35
12288	97.31
3097.36	331.18
31.97	118.13
31.97	37.26
115.99	198.92
923	270.99
449.82	449.82
27452.5	455.15
26585.2	256.45
623.25	328.19
23507.6	126.26
154.97	165.95
100.39	142.6
[truncated: 99 more rows]

## Sheet: Patient5
Supplementary Data 14.5. The Binding Affinities of Predicted Neoantigens Within Patient 5.
Primary tumors			Metastases			Shared by primary tumors and metastases
Ref	Alt		Ref	Alt		Ref	Alt
116.6	127.3		170.3	48.4		146.9	51.8
25870.9	210.75		483.6	109.7		240.467	240.467
285.55	375.45		13768.8	105.1		500.2	306.1
10497	445.4		115.4	129.1		348.3	384.8
262.2	359.05		523.7	266.4		61.8	22.5
86.5	243.3		526	143.3		13198.6	23.5
103.8	48.5		656.9	89.7		2948.4	369.1
24.7	166.7		62.4	42.1		70.3	97.6
95.8	125.5		11469.6	84.4		1323.3	124
109.75	164.65		33.8	40.1		146.9	51.8
35.6	65.7		2333.2	107		348.3	384.8
67.05	230.9		21114.9	327.3		61.8	22.5
665	273.85		106.9	319.4		240.467	240.467
193.1	310.4		153.6	157.1		500.2	306.1
147.3	120.3		1245.7	90		13198.6	23.5
2722.2	202.8		136.9	158.6		2948.4	369.1
52.8	22		10.5	7.1		70.3	97.6
9557.4	383		460.5	186.6		1323.3	124
20.7	56.7		220.8	110.6
292.3	167.6		166.8	128.8
1846.2	433.8		630.95	461.1
8903.2	143.5		75.6	138.3
210.9	163.3		292.2	116.3
453.7	384.2		28.3	26
3646.4	28.5		62.2	60.1
77.2	107.8		2830.55	112
452.6	452.6		10299.5	129.9
137.4	413.2		101.1	437.8
309.3	309.3		19.9	380.4
13553.7	123.6		23.4	15.6
906.3	329.1		774.5	20.4
402.1	395		174.5	325.2
4386.9	397.9		174.5	228
107	92.5		2600.4	43
425.2	384.7		6397.5	94
28.6	29.1		372.8	117.9
129.5	131.3		1747.8	369
108.4	108.4		156.9	70.8
640.9	302.1		40.4	39
62.9	94.7		17.6	12.7
5.6	53.3		32.8	22.4
421	491.4		147.25	145.6
13.2	87.9		217.3	127.5
65.1	63.4		27.6	32.5
28.2	52.1		9038.3	381.3
449.9	238.35		16.3	16.5
92.3	64.65		485.8	328.1
13.9	17.5		1821.6	189.1
14.7	14.7		34.3	18.1
19741.1	93.8		49.6	39.8
948.5	449.8		268.6	115.9
76.2	56.2		504.35	260.2
20.5	10.1		76.5	46.6667
140.45	208.85		3257.4	53
15	15		8016.7	12.7
448.9	448.9		701.7	28
161.1	264.35		34.3	38.4
65.4333	81.0667		318.3	267.2
89.1333	140.267		21.8	23.3
644.6	487.1		20.2	14.1
21.4	141		21.8	61.3
119	272.3		20.2	38.4
40733.6	18.7		1169	41.3
36606.6	104.7		64.6	19.2
219.3	20.8		1288.4	4.7
204.65	121.05		743.3	241
992.8	106.9		330.1	323.7
13967.1	486.7		12148	310.6
14.7	50.2		79.3	172.7
198	272.1		29741.2	409.7
21.5	14.5		3465.2	264.25
746	444.2		594	315.8
452.667	179.433		22320.3	92.2
16401.8	71.3		345.3	251.8
66.9	73.7		8.6	6
19	28.9		23274.5	179
22.3	25		252.25	295.45
151.3	125.7		68.1	60.2
263.3	166.1		401	272.1
295.1	358.7		115.5	106.8
358.3	231		132.1	222.5
149.1	199.2		132.1	171.6
24.1	65.9		173.8	81.1
47.6	116.4		3.1	2.8
60.9	117.5		53.7	28.1
24.6	168.8		879.7	391.2
559.5	125.4		1049.6	265.8
76	33.2		42.7	137.8
321.2	74.2		24519.1	93.7
180.9	91.6		9.2	9
22582.6	362.1		386.9	499.1
99.1	111.7		6733.85	149.7
59.5	187.4		57.9	150
232	37.5		3583.8	291.3
538.9	248.1		14593.6	20.5
10411	119.8		112.7	112.7
100.4	197.65		45.5	31.3
69.6	45.1		4023	218.1
1588	146.8		187.2	214.8
25761.2	75.1		24.3	72.7
79.6	79.6		353.4	147.6
5957.4	7.5		28644	24.3
64.1	17.6		158.6	180.1
18493	177.6		221.9	221
237.4	237.4		158.6	471.5
19187.2	25.3		378.8	144.3
2276.8	364.8		118.35	93.7
103.8	131.6		15709.4	223.6
98.1	92.9		211.5	156.9
1211.6	296.7		312	43.7
16.2	27.7		22068.8	33
1784	455.9		13.1	37.1
1238.6	111.7		4	7
143.4	79.9		156.8	29.2
2022.4	118.1		39.6	9.3
318.1	173.6		44.8	27.2
273.8	88.6		217.6	94.7
221.7	101.5		89.5	32.4
382	382		145.3	176.1
26.9	13.4		41.2	24.9
177	81		64.4	110.7
152.7	147.6		502.5	338.6
736.4	218		5.4	12.3
58.6	63.4		231.5	255.6
78	65.4		411	222.25
125.1	97.5		663.1	311.6
64.3	51.5		20752.7	84
373.9	382		24.8	20.9
579.8	95.1		34.9	44.3
4084.1	268.6		112.1	155.8
278.5	348.3		120.5	104.8
32828.1	468.7		120.5	87.2
100.8	117.5		40.6	426.9
57.2	30.5		23.2	41.9
224.2	223.6		23.2	46.2
43	48.5		121.267	161.067
3169.6	212.8		349.9	76.5
904.1	247		298	66.4
17.8	80.1		16.6	20.75
39272.1	325.9		49.2	59.95
186	214.5		105.3	106.5
25792.7	167.8		8213.7	188.9
42.3	37		55.9	104.4
118.1	86.8		29.2	85.3
17502.1	285.2		185.4	465.3
422.3	393.4		23403.2	41.3
384.3	342.9		338.1	192.8
39.2	52		360.3	219.5
54	54.1		71.1	160.9
1051.6	367		4749.7	189.4
319	299		13.9	62.7
142.8	89.6		95.4	47.6
5271.4	153.9		41894.4	185.7
1920.2	135.3		546	249.4
170.9	103.4		7671.3	50
194.3	190.4		66.05	190.4
437.3	55.3		343.9	418.9
9969.8	178.4		587.3	311.9
22.7	30.5		18107.1	77.7
335.9	81.5		7616.3	143.4
495.7	110.3		57.2	80.8667
27.1	41		119.4	108
46.6	43.3		25.3	30.1
357.9	144.5		536.3	176.4
194.6	171.1		3339.5	192
67.1	123.3		1240.1	131.2
520.7	450.5		108.1	35.1
81.7	84.2		333.05	321
281.9	298.1		83.2	52.1
166	106		229.1	211.9
1899.9	291.4		19.5	191.15
269.5	160.6		770.7	334.4
44.5	27.3		14918.3	464.9
129.2	160.6		23278.7	367.4
33737	479.2		19.2	37.6
83.1	83.1		440.4	302.1
16125	42.35		435.6	250
168.9	37		46.9	29.1
179.5	43.2		214.2	270.7
43.6	32.6		46	33.4
30.3	36.1		35617.4	303.7
5.5	8.8		162.8	304.6
6.4	5.7		181.1	119.1
6.4	6.6		8681.7	365.4
119.5	112.8		127.9	316.3
96.9	56.3		174.4	204.3
3896.5	262.6		3293.4	333
389.8	205.5		171.1	207.2
290.2	290.2		761.2	300.6
500.4	442.1		1049.3	464
37.2	25.2		2657.1	171.3
538.9	333.3		34.9	79.8
1003.1	265.35		33439.3	484
333.6	283.6		1461.9	283.4
127.2	231.3		223.1	198.4
2452.7	34.1		223.1	299.3
51.4	40.9		2156.1	21.3
13637.1	85.75		102.9	71
96.7	308.8		6.9	54.5
1149.5	238.45		261.5	490.9
3604.2	248.6		653.2	268.9
5148.7	107.5		57.6	61.5
1288.2	267		393	290.6
206.4	31.6		77.6	186.7
845.8	85.4		923.1	496.5
251.4	251.4		34803.3	414.9
15.4	183.55		77.6	62.5
37.5	102.5		198.9	463.7
53.9	44.3		1016.3	485.4
358.3	320		207.1	375.3
538.5	382.5		9.1	21.5
32	27.9		9.1	20.4
2527.9	365.2		603.1	303.7
688.9	388.1		334	183.6
1232.15	223.55		98.1	63.5
162.2	265.85		36763	110.9
727.4	480		55.3	33
269.1	261.1		477	469.4
914.8	29.9		123.75	160.25
140.5	4		298	483.2
30.5	46.1		335.9	275.9
40.3	17.9		8.5	21.4
5625.7	469.7		143.3	307.4
173.6	380.3		552.2	116.4
75.4	258.5		13995.4	6.6
7510.7	235.5		1152.6	26.7
44.9	47.5		691	177.8
44.9	61.8		3162.4	288.6
1508.4	309.9		22790.7	193.767
441.3	121.467		1512.85	313.85
416.4	127.1		121.1	126.55
78.35	130.05		121.1	141.7
95	59.8		4147.2	421.2
56.0667	42.8333		311.4	327.7
22.9	23.6		2052.45	221.05
1140.25	92.3		4527.9	243.3
6875.3	13.9		36.6	67.6
429.3	419.1		268	168.6
31582.5	438.5		404.5	178.4
282.4	253.7		27424.5	437
184	24.3		14972	12.1
21.2	31.1		40715.5	368.5
308.4	121.4		12.2	19.9
101.85	64.45		1615.2	67.95
625	317.9		27.6	29.75
17.6	23.2		7209	374.2
25.9	87		1488.25	254.55
11113.8	234.833		214.8	271.6
25718.6	168.3		383	425.7
18.15	14.55		351.1	46
69.1	220		195	186.1
55.1	53.2		86.1	28.6
122	192.3		22240	59.9
519.15	247.15		44.3	83.3
16.7	24.9		7168.4	156
12	12		958.05	94.5
82.8	107.55		893.4	77.7
30.5	18.6		128.95	123.55
89.6	129.1		240.467	229.833
99.8	102.5		38475.9	191.9
28.3	27.5		250.6	233
50	230.3		16047.4	66.4
38	46.1		129.7	224
80.2	470		25872.6	65.8
150.7	182.8		724.5	317.5
36.6	51.7		368.9	187.7
1619.3	276.1		28365.5	70.8
98.1	43.9		27497.7	38.9
157.7	167.4		25202.6	210.7
10.5	11.1		31344.9	184
107.9	71.2		50.5	452.2
118.95	214.1		2092.6	171.4
582.8	130		32942.3	357.6
2222.8	6		562.2	81.7
72.8	97		1191.8	131.5
33.5	77.4		202.8	322.3
203.3	177.7		32.9	100
486.7	173.6		348.2	154.2
593.6	59.3		14212.1	87.9
1995.87	216.7		11.2	13.2
3819	181.4		11.2	9.5
46	83		232.5	232.5
6.8	5.9		48.6	226.9
235.8	134.4		28975.4	377.2
24518.3	221.9		18774.7	366.5
543	273.4		4056.8	344.7
1255.55	180.7		97.9	66
77.9	312.3		427.2	255.6
335.4	226.533		1169.8	140.1
11.2	41.7		12.5	27
612.6	373.1		230	451.5
31863.6	459		436	437.8
121.4	72.4		193.6	152.9
58.9	42.2		257.5	116.1
230	214.2		120.2	144.1
260.1	260.1		12027.3	245.7
41273.1	287.1		109.5	116.6
87.9	108.8		18655.2	139.6
104.8	60.5		359.1	86.9
55.6	85.2		359.1	305.7
47.5	38.9		30709.8	158.1
123.8	102.3		735.4	277.9
32.3	37.2		95.9	44.1
361.4	320.4		560.2	403
38.1	25.8		29.2	209.3
512.7	224		260.9	156.9
29.2	43.6		38.1	32.5
452.5	192.1		3271.8	108.8
236.9	236.9		1169.1	118.4
233.9	233.9		905.1	406.4
328.9	469.8		353.9	106.95
198.7	236		284.1	430.8
6297.9	84.9		547.55	315
779.2	91.7		213.6	65.1
145.7	144.5		15.6	36.4
2030.6	73.6		373	150.05
3135.4	26		31534.7	105.5
383.2	468.6		13332.6	10.6
1597.6	245.7		32021.6	325.9
700.5	443.5		197.1	230.5
131.6	131.6		449.9	301.5
7.9	15.6		1332.3	476.8
361	167		29289.6	350.3
467.2	359.7		108.7	108.7
93.1	52.4		16770	189.5
118.7	126.1		4406	2.8
1882.6	200.3		5835.1	87.7
32.7	32.7		327.3	414.6
329.9	495.8		446.3	387.3
2102.6	214		22473.9	247
2164.3	201.8		6564.3	64.5
43.4	145.4		29173.6	117.7
99.7	153.3		331	163.6
613.4	190		4793.1	39.2
105.4	373.6		582.65	228.9
69.8	85.4		195.8	65.2
38.4	24.5		37874.1	117.1
294.1	272.6		61.9	106.3
1964.4	465.1		1980.6	218.3
59.2	86.6		21054.9	144.9
50.6	113.8		7.6	24.7
1370.8	333.5		803.7	456.8
127.4	57.7		1602.6	178.1
310	254		44.5	20.8
390.2	399		4877.8	85
390.2	130.4		302	396.5
110.6	66.4		31816.5	233.7
11.7	12.4		9881	52.9
11.7	15.4		1984.8	355.5
34184.5	176.8		10405.8	233.3
2371.8	493.3		25552.5	151
33.3	28.6		13.1	120.8
448.6	371.3		22838.4	485.4
214.2	214.2		7.7	9.8
318.3	318.3		15272.5	237.9
5579.77	106.8		13	14
160.9	171.1		1953.7	424.2
244	244		17521.2	11.3
206.1	159.7		169.45	117.55
2424.6	449.7		5097.5	85.8
161.633	123.6		13.5	31
809.55	260		612.7	119.1
15	34.5		967.7	103.5
2497.8	444.2		4184.9	279
129.1	42.1		6687.6	415.2
56.3	28.3		114.1	208.1
178.15	112.3		1718.2	43.2
601.1	333.35		549.9	442
538.8	180.5		911.5	22.5
4166.3	36.2333		221.9	173.1
1543.3	122.8		253.15	307.5
40.6	27.9		24733.9	44.5
7754.53	179.667		157.8	83.4
4532.2	377.4		1557.3	241.1
217.9	65.3		25540.8	42.9
31.8	93.7		506.6	188.8
48.7	37.7		192.1	491
353.9	387.8		44.4	190.7
1563.1	270.5		33636.7	35.7
60.6667	72.7667		36732.8	248.5
149.333	141.567		38	35
656.2	232.5		19218.2	190.2
7.1	22		42660.6	24.8
102.3	286.9		3566.1	48.1
6908.1	289.75		328.2	36.5
7051.6	13.1		608.033	267.4
42.8	41.1		49.8	100.5
1157	128.1		171.5	369.3
258.2	70.3		159.85	84.65
88.1	25.7		37.4	27.3
1310.4	206.1		20.3	15.2
36948.5	7.8		15678.7	247.9
101.8	101.8		24293.4	110
311.6	252.2		26716.7	62.8
263	313.5		390.6	13.8
2584.8	137.9		1203.6	436.4
80.4	182.3		1106.8	14.7
24.8	64.8		315.2	86.3
127	293.3		10606.3	336.7
38731.1	268		101.2	129.7
31	47.1		7.7	6.6
4190.4	91.5		6440.1	280.6
46.7	67.4		395	318.2
395.7	299.2		40.2	49.5
244.9	125.8		3234	322.1
1258.8	439.1		236.4	279.3
38498.8	115.7		168.2	88.9
4543.6	369		135.3	288.7
38833.5	115.4		811.4	136.4
11758.2	456.6		249.8	347.9
6.7	8.5		371.5	381.2
454.9	157.3		85	123.6
232.9	317.2		141.1	99.8
115.4	109.8		614.6	72.8
761.3	436.4		82	120.5
1411	223		170.4	38.7
793.5	339.4		6281.2	95.7
557.1	80.3		13953.8	72.7
164.6	41.4		6.5	14.5
34.5	32.6		1167.6	72.5
465.2	424.7		8676.6	266.65
470	343.4		212.5	63.5
85.7	98.7		379.85	199.65
136.2	77.6		14045.5	16.3
1821.6	230.4		28.5	55.2
30.9	22.4		6.5	7.2
144.5	286.8		10304.4	73.7
1484.15	241.55		33140.7	87.4
285.6	116.9		344.7	314.2
664.3	181.9		1633.1	22.9
229.3	229		93.4	73.9
7.8	7.5		42.35	145.5
9262.75	308.35		225.2	107.8
28.6	199		66.2	73.1
12.1	23.6		256.1	256.1
128.75	120.3		2699.9	243.2
301.3	161.667		43.3	183.2
38.7	38.7		23.9	20.9
2048.9	287.3		171	57.3
22274.2	216.9		35582.3	56.5
464.75	219.1		45083.2	166.2
838.8	297.9		29583.9	127.6
161.7	344.2		127.3	98.8
1740.8	196.8		18475.6	78.4
14070.3	79.4		7927.6	14.3
18.6	91.5		40222.1	56.9
7821.8	487.3		136.3	278.3
15.7	10.9		137.7	121.7
14.35	34.6		442.2	224.2
9.4	15.6		246.233	181.433
290.7	344.7		31.3	18.1
162.65	41.75		108.9	105.6
10.3	107.4		34.9	49.4
30588.1	299		585.3	139.7
256	105.2		1994.4	213.5
75.9	28.5		46.9	42.1
1696.3	136.2		19.6	22.6
26	34.1		143.9	82.8
1248	257.2		197	69.3
29.3	13.5		11844.5	34.3
338.1	338.1		15841.4	24.5
419.8	354.3		10813.4	21.8
638.7	418.3		5774	28.3
16.9	4.5		462.3	59.3
1469.6	300.9		1012.2	440.2
5515.8	187.7		20640.1	24.4
45.3	53.9		84.9	131.2
384.5	172.3		42.6	72.4
90.5	489.1		29	83.7
1690.9	50.1		20917.5	190.7
887.95	371.7		117.9	132
824.1	457.8		380.9	229.5
53.7667	53.7667		766.2	385
341.6	130.1		140.8	261.5
274.55	361.45		293.7	149.2
3382.35	185.65		19608.2	21.3
267.2	235.35		347.2	44.1
1517.7	282.4		50.6	331.4
3150.4	425.2		24646	442.3
126.25	231.65		201	290
6.9	7.6		292.4	149.4
13.9	34.1		153.2	219.1
29227.6	23.5		19.4	25.2
663.2	98.7		388.6	68.2
96.7	123.3		96.4	69.3
349.4	119.9		608.2	99.4
3.5	12.6		31669.5	129
3919.3	135		141	75.7
87.4	289.1		138.2	178
144.95	81.05		36.2	68.5
175.85	291.15		1885.8	311.1
425.1	41.3		53.5	68.2
17.7	196.3		44.4	70.8
154.5	56.3		7511.3	429.7
133.4	67.8		40.4	71.2
178.4	132.8		103.5	107
1672.6	387.6		688.5	84.1
28.1	25.5		128.9	46.9
164.6	133.9		2034.1	26.3
286.4	221.5		2295.5	103.3
25264	336.2		26075.8	203.3
120.4	36.3		339.3	145.1
46	46.7		81	63.9
3	7.7		247.3	8.1
460.1	31.5		185.1	44.6
85.7	83.2		50.1	19.5
116.433	133.2		1565.2	346.6
314.7	278.7		105.3	192.6
348.3	379.6		58.9	81.1
121.9	115.8		5369.75	187.4
160.6	92.9		1874	451.5
4663.9	112.6		195.5	72
6759.6	364.8		634.7	146.9
28.4	4.2		1711.7	35.7
6465.4	211		681.8	483.3
6656.1	103.7		72.9	50.5
812	71.6		10478	68.1
419.2	287.3		428.9	402.2
354	470.7		8.9	114.1
4477.9	484.7		18.6	35.1
10	20.7		125.4	77.5
340	312.8		1273.3	389.3
18680	265.4		445.8	319.6
80	116.4		34991.3	84.9
637.6	177.4		4.9	6.5
253.3	191		66.5	112.9
14031.5	184		91.7	223.2
105.9	26.2		1336.8	204.6
41614.8	60.8		425.6	189.9
409.2	208.5		107.5	61.9
1616.9	74.9		23.6	34.2
2681.6	404.8		3.2	30.7
31.9	30.7		17763.3	86.6
2066.1	245.1		38094.8	443.8
102.5	179.8		5405.6	306.4
84.1	185.8		430.1	198.4
27.1	36.9		31739.4	132.6
306.8	306.8		8382.7	22.6
7540.6	54.9		427.1	298.7
77.2	111.3		4172.6	136.6
49.45	71		758.6	115
7.4	9.7		39841.3	127.2
302	366.7		2818.4	217.8
293.7	103.4		3724.9	342.2
96.3	57.8		349.1	241.2
252.967	188.133		10818.8	26.6
72.3	52.65		31.8	51.9
313.8	401		70	92.1
16.2	15.3		194.7	200.4
20.2	8.7		59.3	86.1
293.3	199.9		75.5	92.6
12009.6	274		633.6	389.4
337.95	213.9		17521	145.3
1040.4	352.1		1427	323.4
323.6	422.5		703.1	429.6
26687.2	17.5		20311.3	171.7
552	425.9		1260.2	190.7
55	231.6		14572.4	148.3
1137.4	103		236.1	263.4
168.5	118.75		1007.8	219.7
13.1	13.3		1107.9	374.3
8899	149.9		443	291.9
258.7	235.9		91.1	59.5
149.9	437.8		201.8	289.3
115.1	17.6		1231.3	247.6
886.05	296.1		238.7	226.4
215.4	271.2		318.6	429.8
227.65	188.7		6736	12.6
6036.4	99.1667		16	11.1
19.1	6.8		80.8	204.1
506	296.3		450.3	344.1
917.8	154.8		1113.1	113.2
180.4	182.2		39.6	27.1
602.633	108.467		29.6	38.1
28.3	94.5		240.9	179.7
33300.7	405.4		894.2	142
45.3	138.2		22.5	17.9
88.4	34.1		252.4	6.8
110.1	27.4		12265.4	65.7
495.567	105.333		300.5	155.9
53.5	53.5		35.7	42.8
175.8	90.5		196.1	177.6
145.4	145.4		38.3	35.3
653.15	118.2		416.3	7.4
188	115		28.05	24.95
42.5	53.5		66.4	134.3
7096.5	262.8		4852.3	299.4
34166.8	329.8		44.1	175.25
658.6	142.4		44.1	16.95
33.6	19.4		17.2	26.7
7653.1	227.4		43.4	63.9
772.8	402		138.2	107.1
703.8	344.9		7	23.2
33.2	33.2		4.5	8.9
7764.7	279.8		22.4	25.9
17387.2	141.5		266.9	76.25
1119.1	252.7		162.2	36.4
53.8	53.8		225.8	220.7
118.3	187.8		6179.5	15.5
1539.75	37.9		326.8	107.5
31.55	185.1		80.7	91.5
496	496		7296.1	434.2
111.8	84.7		25.9	81.5
808.65	248.8		44.4	114.2
263.8	131.5		26.4	20.3
433.55	405.95		7602.2	168.3
476.9	225.9		372.1	95
266.4	170.3		80.5	366.8
35783.9	271		384.2	85.3
416.1	363.9		67.9	66.3
255.1	106.9		5660.8	42.6
86.2	86.2		190.5	164.1
162.05	232.05		344.6	219.8
300	174.4		30490.6	197.7
45.5	33.8		72.9	95.5
13545.1	247.4		65	142.9
11.3	16.5		2	24.1
5.3	17		85	89.2
20.15	20.6		4.6	34.9
141.6	173.8		30.3	242.1
130	422.2		2135.8	144.3
272.6	133.2		10198.4	343.1
272.6	306.7		2366.1	67.2
200	184.2		30691.8	85.4
27.8	27.8		199.6	53.3
65.05	66.95		29232.7	245.6
94.7	113.8		120.3	168.9
302.5	244.25		233.7	222.4
3186	497.3		15369.3	115
17.2	21.8		141.75	36.8
93.5	141.1		1207.9	97.2
13523.5	444.2		2284.4	212.5
41908.9	361.1		239.25	194.35
328.7	258.4		334.3	53.8
15236.6	47.9		149	86.4
59.2	245.4		244.5	57.8
14	14		74	112.5
5684.1	46.8		10063.5	40.1
62.2	7.9		169.5	88.3
4.6	8.1		38.4	9.9
14.8	14.8		38.5	21.5
2573.25	248.6		14855.6	463.3
38893.2	442.6		91.65	91.65
7454.5	113.7		344.3	133.8
62.2	148		23.3	103.8
150.35	195.3		344.1	84.9
16.3	22.2		3.1	2.4
123.4	97.2		49.2	27.8
72	126.4		36	25
127.3	83.7		743.7	483.4
103.1	80.3		241.7	61.7
242.4	72.6		137.6	138.4
38664.6	22.4		8.7	7.5
1240.8	405.8		12.1	49.6
635	249.4		37	37.1
26.3	48.8		48.3	50.2
871.8	182.2		421.1	144.15
13650.7	65.8		91.2	20.9
304.25	186.15		989.5	77.3
301.7	141.8		85.8	59.1
13.6	13.1		79.5	76.35
826	310.9		18	19.9
28408.8	253.9		497.4	25.2
161.1	98.9		19.8	13.6
41228	77.9		6.4	5.1
1684.6	283.5		1644.4	138.8
1824.3	136.4		273.5	177.833
53.8	53.6		5938.7	425.6
40.5	38.6		10158.5	432.7
51.5	6.9		14.1	61
6895.1	370.1		9322.4	196.5
232.9	245.3		17.4	14.9
38	34.3		148.867	145.167
19118	336.6		27.55	37.25
45	30.4		673.9	423.5
1636.25	87.15		231.1	258.1
754.5	456.1		136.95	204.15
666.867	331.967		4.7	4.5
492.3	268.1		6884.7	38
122.7	84.1		1940.5	23.7
6068.1	80.35		735.6	106.6
994.8	8.5		7602.1	23.4
14950.1	373.6		61.8	41.9
3151.65	81.25		157.4	255.45
338.8	172.6		7.4	13
89.3333	73.2667		87.4	35.8
449.8	59.8		253.267	151.333
92.6	196.6		7.4	10.7
96.2	13.2		7381.15	147.85
49.3	75.3		14762.7	205.067
56.6	43.1		138.8	36.9
173.1	183.2		237.8	211.95
92.8	48.2		473.2	244.1
81.1	68.5		151	227.9
6629.8	122.7		62.5	242.9
423.3	450.4		473.7	456.4
11429.3	382.6		1298.3	9.1
12830.9	91.5		57.8	55.6
105.1	136.3		24.5	43.45
93.8	190.6		719.3	415.1
215.4	181.8		261.15	80.8
308.767	146.667		6.1	10.1
18	21.8		6.1	9.1
485.9	262.4		12560.4	9.35
236	236		17380.9	158.8
16575.6	448.4		1193.9	130.6
11.9	7.1		45.1	29.2
4537.8	231.5		54	75
53.9	64.7		716.95	181.55
565.4	372.3		326.4	117.933
37.1	6.5		6.3	3.6
10652.3	147.1		663.15	139
2222.4	148.1		15890.3	12.8
43.8	32.1		9282.9	30.2
38.3	14.4		13.3	16.3
1138.6	424.1		147.3	72.3
435.6	228.7		652.3	124.4
321.9	43.8		19.7	86.3
26.1	34		1649.6	377.9
136.5	162		2804.7	143.8
1725.7	96.3		138.1	23
39.7	8.2		151.933	98.3
302.4	265.3		17596.1	17.8
864.6	197.4		29.1	35.3
144.5	143.7		338.75	262.65
5754.1	242.4		444.5	421.4
1053	307.7		6.7	8
57.3	16.6		26.3	35.1
26.3	32		8983.2	77.8
33.9	29.4		164.6	89
63.9	24.8		81.7	47
195.2	121.7		112	127.15
229.3	78.9		14.1	25.9
706.2	94		264.1	126
183.6	27.8		43.4	71.8
5654.7	292.85		187.4	132.5
23.2	42.6		1463.7	391.7
4156.1	35.1		416.3	130.9
43.8	50.4		366.5	290.8
245.6	245.6		112.4	23
726.8	229.3		188.5	234.9
252.7	164.7		17046.6	96.7
139.95	171.35		12.9	50.8
3.7	15.6		29669.2	165.4
1043.3	179.067		30832	171.7
54.3	59.3		26641.6	496.9
261.7	119.2		32686.7	31.3
561.867	151.5		3536.5	288.6
88.6	70.1		301	37
801.3	108.3		29750.2	447.6
150	282.7		1506	215.9
3033.7	444.2		10002.2	466.9
207.4	93.1		65	237
1285.2	300.65		1661.5	347.9
7999.3	478.8		20595.7	62.8
89.8	78.7		35.1	108.5
21.7	16.8		28824.7	176.9
197.2	144.7		21524.1	83.7
38637.4	93.4		39.7	42.6
12749	26.1		69.6	53
73.7	49.4		178.1	346.3
192.1	51.4		79.7	74.6
117	117.2		163.8	188.6
145.5	77.4		1401.8	189.5
12.9	66.1		28708.9	212.6
1158.9	136.5		1159.9	347.6
416.7	178.5		555.5	332.1
455.733	297.867		270.5	270.5
2569.6	91.9		45083.2	202.7
50.1	54.1		583.4	170.6
247.7	118.1		178.6	316.7
13.1	14.1		1021.7	239.8
355.9	69.3		599.5	201.3
392.767	392.767		544.9	322.9
2314.5	47.1		229.3	357.9
787.4	413.5		649.1	450
61.8	55.1		78	180.8
192.4	184.9		1279.8	356.3
70.5	275.4		2081.6	23.5
11.9	36.2		3968.3	30.6
34.6	173.1		9.3	17.9
250.4	250.4		1184.3	119.5
11.2	11.2		386.5	15.1
14	24.2		464.1	448.4
33.8	36.8		76.3	76
141.1	141.1		331.6	76.9
245.3	245.3		480.2	322.6
56.8	66.6		255.9	207.6
248.2	335.7		5543	197.9
179.3	229.9		106.2	123.7
35180.4	274.4		16166.8	221.6
187.7	187.7		27831.4	169.7
2006	426.8		69.6	283.1
45727.3	237.5		3662.6	183.8
28.6	404		39.3	107.8
29370.9	31.2		31543.6	238.8
20131.5	446.6		296.1	173.5
27657.6	229		22.4	15
36.8	112.3		9226.5	374.4
750.8	195.65		80.3	96.3
117.25	60.5		181.8	65.2
23.3	67.1		130.5	139
293.4	125.4		351.2	322.8
12.5	10.1		2110.8	58.3
12217.9	69.9		11	394.9
215.2	216.3		12205.8	207.3
643.4	143.1		1925.5	92.2
250.7	63		61.4	14.5
26904.3	385.5		328.7	70.1
356.1	476.3		61.4	380.7
45.9	47.2		272.5	178.5
31764.9	178.6		367.4	123.8
677.6	425.6		22579.7	136
384.2	497.5		9.8	121.1
35024.7	226.3		28891.5	28.6
161.7	129.5		11176.5	337.4
38.6	69.6		236.4	172.7
465.1	341.6		729.267	302.533
1521.4	53.4		128.85	386.55
1297.3	148.2		9957.7	104.9
1125.5	400		304.6	177.5
52.2	57.6		15232.4	193.6
286.9	229.5		864.133	239.8
26.5	431.8		157.2	213.9
440.3	380.6		33.8	30.6
79.9	11.7		366.733	99.1
67.8	54.5		20425.3	379
185	130.9		33416.9	107.4
256.1	143		61.7	32.2
236.45	283.1		586.2	464.6
447.1	367.1		30415.1	322.5
310.4	261.3		37668.2	311.6
319.9	348.8		95.8	159.5
47.2	43.7		3035.1	272.2
243.2	298.15		238.8	139.1
496.2	390.6		174.5	325.2
201	191.55		174.5	228
32410.9	54.7		17664.8	496.4
15389.1	82		4.5	83.1
25.5	10.5		33628	142.9
2621.35	98.3		697.2	420.1
6921.7	159.9		159.1	250.2
33376.6	134.95		676.1	308.7
569.9	82.6		35.1	66.3
4.8	13.6		43.8	37
108.2	96.7		37	19.3
4517.45	176.05		309.8	61
162.6	89.2		6665.1	80.1
995.1	439.1		17026.7	260.3
256.1	357.7		114.8	408.1
2338.9	292.8		170.3	110.6
218.233	136		39.4	54.5
436.1	20.9		207.1	224.9
8	7.2		478.1	220.6
10.4	8.8		1805.7	341.9
12.9	35.5		2122.9	388.8
58.6	55.2		14.85	253.65
133.2	69.9		340.9	373.7
146.5	137.4		25.4	69.2
159	122.5		74.7	87.1
215.15	208.75		74.95	155.95
57.3	77.5		34105.4	308.2
681.333	201.933		31494.8	109
369.5	413		52.7	30.4
378.7	389.9		332.3	191.5
11415.1	48.7		52.1	48.1
13.2	70.4		174.7	101.9
144.6	125.2		35440.2	29
256.667	150.2		18.2	22.9
131.1	263		2517.3	322
210.133	163.367		1146.4	125.6
86.3	79.8		5999.8	453.9
124.6	60.7		27442.7	126.8
2038.1	222.5		90.7	186.4
188.2	248.7		318.7	447.8
923.4	300.967		14120.4	84.5
143.8	101.9		782.6	155.4
143.8	351.1		8321.4	387.8
24.7	24.7		326.5	332.9
106.4	106.4		153.4	219.2
279.1	254.5		75.5	197.6
25.6	35.2		105.8	143.7
4170.2	473.3		108.2	131.1
1311.2	219.2		32	48.4
7	7.9		742.5	336.8
203.4	103.1		412.4	276.9
516.6	204.9		175.6	194.2
231.433	171.033		3953.6	411.5
709.3	364.8		101.6	101.6
38419.8	478		226.6	226.6
4027.5	301.3		47.4	204.9
35012.5	424.1		36864.6	106.3
397.6	397.6		13230.3	131.7
158.2	174.9		1276.9	356.3
184.6	124.2		164.8	81.5
1181.9	443.4		112.9	203.7
2393.8	385.2		18423.9	150.55
516.8	327.25		1543.2	145.8
311.7	199.7		27047.7	473.1
72.3	105.1		67.7	46.4
6424.3	104.4		6975.3	193.5
333.15	257.35		151.8	449.9
3731.7	307.3		43.8	203.7
1513.8	186.05		32.2	12.4
4359.8	437.5		15982.9	16.7
6326.2	62.9		120.1	73.6
8036.1	125		32164	307.1
197.5	118.5		2226.45	130.5
138.95	84.9		29751.2	116.8
8064.9	122.3		21954.5	70.8
107.4	72.1		60	16.7
200.2	194.9		32425.7	85.3
7242.9	114.3		589.267	130.433
6052.1	297.8		15878.1	87.7
1308.4	143.5		126.9	244.8
68.4	68.4		137.8	137.9
178.8	113.9		304.8	287.4
2371.3	215.4		1362	478.7
5027	30.5667		728.9	364.2
46.9	66.25		456	219
3.5	3.6		205	330.1
7610.6	335.95		444.6	271.2
585.3	194.4		209.7	174.5
306.1	234		99.2	313.4
3.9	4.2		14.1	371.9
38.6	52.3		14895.7	63.9
44.6	184.1		260.1	42
11800.4	73.1		388	98
1435.9	220.9		880.15	249.7
528.2	276.9		13548.6	94.7
773.95	402.4		6	5.8
402.4	395.05		11398	145.8
103.4	103.4		214.3	214.3
89.9	112.1		136.4	146.6
502.2	155.2		176.3	348.4
316.2	54.7		60.4	94.3
406.6	406.6		214.6	160.9
473.667	193.333		176.3	290.3
1918.3	15.9		60.4	83.5
5	4.1		147.7	41.5
119.2	484.6		5172.4	93.5
4394.5	95.7		56.1	33
905.1	7.7		5996.8	140.2
1720.4	90.2		84.6	350.9
351	273.8		5.4	5.4
387.7	58		29.7	65.1
3125.9	323.2		96.2	70.4
103.5	103.5		88	82.1
39122.4	189.6		35671.4	362.7
33.8	72.65		1932.6	25.35
179.1	262.7		136.867	124.8
181.6	197.3		57.2	104.5
868.9	111.2		999.9	281.9
29302.6	189.6		191.5	110
2230.6	469.8		191.5	70.3
21582.9	153.7		394	271.8
228.9	91.3		144.7	10.8
64.2	59.1		3916.95	172.25
81.4	55.4		16484.3	205.9
1178	405.2		899.8	287.6
886	128.5		34757.8	248.7
492.7	492.7		226.9	105.5
5297	78.9		35525.8	26.4
879.8	441.7		22.5	66.3
1051.2	363.8		5043.6	32.9
364.3	254.7		314.8	223.2
456.9	480.7		11777.3	33.7
23404.5	73		3765	410.8
28606.5	23.7		2212	220.8
545.8	226.3		23279.3	352.5
423.7	403.3		10223.6	38.6
33.5	12.6		8.2	14.5
15.3	12		8.2	8.9
14.7	22.7		15.7	15.7
254.5	397.7		142.533	72.5333
653	85.8		142.4	286.8
4874.4	375.9		405.3	361.3
2071	175.7		26303.3	17.7
794	492.3		52.6	73.5
32.3	50.4		19.5	250.2
4376.7	166.6		142.1	131.3
697.4	83.5		27650.7	80.1
218	8.9		256.4	491.3
12.1	12.1		358.4	451.2
141.3	453.1		231.8	312.8
13.4	59		222.5	200
13189.6	464.1		61.8	19.6
199.2	287.4		93.2	79
267.9	267.9		492.55	299.25
483.8	89		208.4	85.1
487	257.7		35	28
1095.4	223.4		1028.4	96.1
137.2	152.3		879.7	453.9
61.9	78.9		61.2	176.6
178.7	330.1		34715.3	406.8
232.3	435		510.2	17.9
188.1	230.1		187.7	65.3
523.3	72		466.3	188
358.7	300.1		20288.5	50.2
67.1	76.6		186.2	48.3
21.2	20.5		9	16.3
222.4	135.6		293.4	484.1
4.4	17.3		78.6	199.7
272.8	148.7		16908.5	21.7
56.2	26.4		51.3	139.2
111.5	180.2		19.5	17.8
213.6	266.15		15.8	15.6
217.8	332.5		246.55	187.1
49.3	54.6		57.9	89.4
72	50.7		328	252.4
1014.3	353.6		11.6	5.5
734.8	350.1		65.1	78.6
835.5	243.5		5480	45.4
10824.9	409.1		219.3	206.867
614.1	86.5		202.2	268.9
1512.9	91.7		48.1	34.7
314	374.3		597.9	495.4
5307.1	351.7		874.8	244.5
1072.93	264.8		857.5	201.1
338.9	240.4		12.3	11.8
228.75	189		12.4	32.8
71.5	67.3		549.8	66.9
273.9	14.3		58.8667	68.3333
606.9	319.5		120.2	31
27.35	27.35		194.1	93.8
31.9	181.4		151.85	89
575.8	204.1		111.9	204.8
167.5	131.8		97	24.55
278.3	407.8		38.5	71.85
3661.8	307.8		135.6	131.8
775.6	325.6		3503.45	51.5
12197.4	110.2		1091.3	123.6
9172.4	134.4		98.2	56.9
269.3	80.8		362.8	204.8
89.1	56.6		92.5	162.1
113.9	28.9		3583.1	99.5
16.5	18.5		2180.4	144
324.5	345.3		1096.7	7.3
110.6	104		824.2	16
4685.3	10.7		108.733	98.4
47.4	14.8		286.233	189.133
4000.4	28.1		697.6	159.25
16.2	36.8		1374.5	412
17.3	16.6		329.3	396.4
120.1	76.7		241.2	227.7
593.4	92.7		53.5	37.6
192.6	176.2		587.667	421.967
8089.2	192.7		3044.1	323.3
73.7	102.6		93.55	45.45
39970.9	46.8		505.1	213.2
14106.5	178.633		88.35	65.6
14558.4	5		13488.2	49.3
39.5	19.4		167.4	102.6
32.4	22.6		34962.6	271.4
536.9	208.1		24.8	58.9
67.5	147		125.7	163.4
103.5	90		456.3	418.7
139.65	189		2180.5	104.2
81	84.8		8.4	14.7
1079.5	70.85		88.35	55.4
15103.9	51.8		185.6	175.5
2943.7	365.2		5661	91.4
522.1	19.9		16015.5	125.6
629.8	415.1		55.1	55.1
22121.4	24.9		39.7	54.5
185.35	149.25		15102.1	10.4
8148.9	21.2		177.367	254.967
16243	8.1		47.6	86.6
3318.6	445.1		5.2	5.2
74.55	102.175		907	411.7
109.6	36.9		471.2	208.4
6551	7.5		471.2	172.6
185.1	239.8		1050.55	106.65
19967.5	189.1		462.1	64.2
58	107.3		1263.45	151.55
98.9	66.65		293.8	417.5
22288.4	40		3017.9	115.35
89.2	153.6		25.8	39.5
46.8	155.4		12394.7	344.4
28.7	25		1985.8	357.2
216.95	164.55		718.6	153
148.4	151.05		1807.6	195
5472.15	289.9		64.6	33.6
145.6	290.1		57.1	70.6
46.8	25.9		205.1	112.8
462.8	167.4		170.9	160.7
384.2	282.8		883.3	249.4
17.8	34.9		395.567	188.733
29800.5	50.6		319	182.3
23.4	70.6		458.7	459.2
17.4	17		68.2	68.2
147.8	125.8		68.2	87.6
47.7	35.7		431.5	268.7
480.5	485.7		669	332.8
575.4	140.7		6415.1	79.9
18566	238.9		176.6	153
561.9	253.5		76.6	17.4
77.9	375.7		61.5	19
38.6	257.8		35.8	12.8
20020.9	425.4		7.9	57.4
2753	175.1		113.1	306.7
485	209.2		9461.8	262
385.4	387.7		890.4	258.9
1316.2	474.4		50.7	43.7
4212.1	455.9		35922.7	323.9
45338.1	52		137	109.5
2488.6	246.4		15.6	13.1
165.3	226.2		22697.3	18.1
338.4	55.5		966.5	327.7
10.7	10.7		107.2	354.4
341.7	341.7		731.35	183.4
87.8	21.7		409.6	416.8
201.2	388.3		38725.3	290.1
352.5	175.5		1702.9	210.2
278.2	278.2		47	68.8
73	130.4		629.2	424.6
4492.7	215.55		43.8	63.4
161.6	95.2		408.8	13.9
28.3	61.9		223.2	162.5
677.9	369.9		30137	57.9
37879.9	219.4		119.7	69.35
41.3	53.3		39683.4	203.5
152.1	14.3		23.1	23.3
261.5	480.1		131.9	58.7
103.85	80.55		889.7	48.1
10.9	18.8		56.65	76.4
974	76		43.2	51.1
11.2	13.9		58.6	30.9
25.1	17.5		36.1	147.5
157.7	126.7		4262.13	135.1
203.7	310.6		49.9	15.2
46.1	56.6		18482.2	23.1
411.8	411.8		36782.6	321.6
53.7	74.6		23528.7	38.5
25	50.4		1097.6	88.6
61.3	59.2		6483.2	95.1
364.7	372.4		21284.4	15.7
188.9	28.9		37.6	4.3
7706.2	11.7		2070	55.9
175.2	76.8		159.567	122.3
1314.9	439.9		1174.6	20.4
525.5	246.4		37884	7.3
1497.5	243.7		34494.7	223.5
18144.8	168.6		296.3	58.8
33214	177.7		103.5	119.8
25238.1	424.3		11175.2	111.367
946.4	270.4		4227.5	95.8
21.6	11.9		15646	7.7
4309.5	17.2		1516.45	141.65
26.8	121.3		3200.5	223
26.8	27.9		256.1	252.8
390.4	180.3		1339.1	229.8
442.8	199.6		1697.7	261.7
589.2	124.8		381.9	373
284.5	244.1		43.5	154.9
291	346.8		20.6	19.9
287.2	107.8		500.4	164.5
28779.8	104		122.4	185.3
521.225	206.7		98.1	78.7
20182.1	118.5		93.5	69.3
1588.8	129.8		374.5	139.3
43.7	66.2		53.9	82.6
16.9	28.5		75.2	142.7
33982.4	68.8		9068.7	14.3
20.5	21.4		403.1	175.9
231.7	165.2		34.7	64.4
4794.6	14.3		3710.5	60.5
75.55	199.85		41.6	30.4
21.5	27.9		16000.2	266.6
11608.4	73		134.4	79.2
5202.1	93		1086.1	5.7
7461.15	254.1		271	130.3
44.9	44.9		244.2	316.3
119	247.9		240.667	364.3
19.7	12.8		20905.8	25.2
90.2	38.4		61.3	50.4
42340.1	227.5		112.8	53.9
141.6	121.3		15602.6	287
262.7	206.4		9645.4	407.9
8485.35	69.4		16700.3	72.1
1095.4	177.5		34	56.7
143.3	450.5		14.9	26.3
46.8	59.8		5163.5	22.8
302.1	302.1		39.4	25.9
575.3	471		40.8	27.3
331.5	331.5		20.7	11.9
41.2	151.3		98.4	276.6
13.15	13.15		404.6	285.7
22441.8	12.4		8671.6	230
251.05	251.05		461.9	19.3
149.9	318.2		124.9	174.9
243.9	174.9		23460	4
263.3	272.1		273.4	38.1
33.4	32.3		2709.6	178.4
360.9	480.9		384.1	460.7
7499.2	118		4507.7	308.8
28.8	58.7		483.6	256.6
22.9	36.6		317.25	92.35
69.7	109.7		1340.8	326.5
82	141		362.2	398.5
27787.5	201.5		657.3	487.9
35.6	147.8		21.8	44.6
1457.2	442.4		2524.7	212.2
800.2	186.6		295.2	102.9
401.1	362		1572.6	35.4
41584.6	359.1		157.5	288.8
26272.6	69.9		6047.6	213
276.1	212.6		36.9	47
176.85	352.9		42.3	61.3
33.7	323.8		593.5	252.9
103	50.4		54.2	54.7
255.1	190.1		31	94.05
195.1	77.1		142.3	174.7
5569.9	62.5		22.2	11.7
406.3	153.3		41.6	78.4
146	95.6		135.5	284.8
229.2	217		1949.8	256
65	133.8		525.7	5.3
19.7	9.2		118	113.2
38.4	45.3		170.3	375.8
96.3	105.8		11312.2	32.9
28.4	28.4		36.6	17.4
83.9	104.2		19.8	24.3
3510.2	107.2		251.3	333
279.4	117.3		35.1	46.1
166.4	283.8		229.3	58.6
758.9	476		21418.7	177.767
204	54.8		1066.7	402.6
15480.7	393.8		52.7	79.9
1605.3	380.4		1044.05	209.95
16486.1	103.2		15144.8	167.1
2970.8	161.6		19.5	40.6
538.75	54		146.6	63.25
3460	19.4		71.2	17.6
7.3	16.1		1610.5	323.3
392.7	79.8		234.5	326.9
48.3	48.3		257.9	80.4
1005.6	215.1		371.8	176.5
290.233	307.833		12	30.4
59.9	59.9		912.8	389.1
59.7	34.4		195.4	195.4
31.1	15.7		161.9	218.9
13277.9	35.2		53.3	55.9
516.433	191.4		39.7	48.7
234.7	234.7		10103.8	56.4
34146.8	167.1		125.6	76.5
22.6	23.1		14.3	26.7
48.5	20.2		220.3	278.3
136.5	216.6		122	228.2
45.4	77.1		453.9	271.8
146.35	139.9		8.9	77.9
19.3	47.6		67.9	41.3
51.5	47.9		35.7	67.9
131.5	79.6		68.2	27.4
28811.9	78.4		182.1	102.3
7.1	7.1		506.2	264.3
22.8	152.25		120.4	147.25
225.1	291.9		151	204.1
268.3	268.3		10757.8	177.5
275.4	275.4		85.7	33.2
526.2	435.8		500.1	168.9
32.7	34.75		771.1	355.4
26279	176.65		177.5	201
134.1	163.9		268.7	268.7
11168.4	153.6		8.1	13.8
16198.8	93.6333		128.2	259.5
235.1	60.2		25.5	151.1
480.2	50.3		53.5	185.9
2076	455.6		296.2	70.9
59.9	111.2		26.1	20.6
6.3	7.9		184.4	235.9
20.3	13.4		86.1	64.3
12604.7	43		53.5	244.9
124.8	78.9		27.6	48.1
59.6667	73.8667		521.2	82.5
151.55	160		17042	197.2
31.4	77.2		18778.7	394.7
24.3	37.6333		916.45	118.5
31.2	17.1		43.2	116.3
289.5	289.5		62.3	173.1
79.7	66.3		4081.4	173.5
64.45	64.45		34.3	18.1
1520.45	124.45		287.4	146.5
7.3	5.7		39622.1	65.6
236.3	302.85		34352.5	272.6
3412.4	343.4		147.9	260.3
335.3	211.5		86.1	75
319.7	454.1		482.2	482.2
258.6	474.8		96	129.6
27.6	50.4		97.9	173.3
39	18.4		61.7	174.4
110.3	80.7		29.4	238.1
1796.2	371.6		7964.9	317.6
1898.9	261.6		17239.2	22.3
31072.1	455.5		1857.8	99.8
161.7	113.2		1349.8	194.2
12	12		65.2	66.55
15.4	49.35		83.5	127.9
2837.8	31.1		20828	267.6
31.6	31.6		35207.4	485.7
51.5	51.5		39.95	158.15
9.6	9.6		633.6	27.9
787.35	310.8		2297.1	24.1
35363.2	268.4		58.6	55.45
12.3	34.4		243.5	31.4
252.6	54		45.6	39.1
188.2	247.7		1275.3	44.9
3874.5	90.5		8156.2	138.9
26148.7	123		3261.55	115.575
14.2	16.7		41	58.8
233.9	212.3		276	63.2
371.9	373.8		17259.7	139.5
362.6	370.7		434.4	256.7
115.7	101.4		419.5	62
93.7	248.6		10350.7	61
23057.3	279.4		653.6	116.95
31.9	32.4		3403.4	136.15
34.8	55.7		1625.03	123.433
1485.3	187		194.8	268.3
13.1	61.5		15	4.7
591.767	172.433		147.4	198.4
200.45	136.4		5000.5	6.9
5.2	5.1		4763.03	83
20	77.5		1054.9	174
29.3	11.2		22303.4	18.8
84.7	140.9		714.55	345.35
717.6	73.1		746.5	405.3
97.8	47.1		96.5	90.0333
13.1	39.7		12534.7	8.5
5.5	10.2		257.633	159.633
103.3	9.5		4740.6	429.4
75	40		233.8	225
29	29		21085.9	45.8
29649	119.4		9135.7	207.85
18.2	18.2		372.2	132.2
7.6	7.6		11591.2	3.8
660.3	178.5		27946.4	173
413.3	194.167		2063.1	35.3
552.7	466.4		11970.7	103.9
685.067	52.2		112.6	22.7
2194.7	243.3		469.25	201.35
191.9	41.45		3966.35	136.95
607.5	234.3		38684.8	208.55
10137	6.9		2019.2	123.7
755.7	132.8		35.8	96.4
2924.1	252.3		13161.5	155.75
212.5	79		47.8	47.9
7870.25	74.75		184.6	459.9
128	21.5		446.1	175.5
634.425	156.55		35221.5	7.3
26.6	6.1		6.6	3.9
29.1	13.8		1655.15	23.4
18343.2	492.1		10035.7	50.2
19614.4	147.5		184	88.3
248.25	248.25		58.8	58.8
343	363.3		1434.6	85.1
285.3	382.3		8554.1	6.2
498.5	371.5		2427.3	64.45
15139	253.8		25.8	28.5
5197.3	194.9		66.4667	187.633
167	143.6		59.4	31.8
110.9	129.6		7279.8	399.6
1862.5	121.6		34.3	38.4
345.1	197.2		563.3	160.7
24.2	14.3		3403	260.7
17475.3	328.05		30.4	46.4
30.9	102.9		30	18.1
64.1	92.4		10463.4	40.9
234.5	234.5		5.2	6.8
			59.8	101.7
			8711.6	10.9
			19.1	9.3
			289.7	65.6333
			281.7	267.233
			1555.5	28.1
			41.6	51.3
			1368.65	89.75
			138.2	86.6
			132.3	78.8
			18245.8	45
			308.85	246
			802.6	352.4
			282.5	340.6
			21601.3	26.3
			16672.7	448.6
			28176.2	36.9
			32633.3	88.7
			1532	431.5
			41.5	21.4
			14.5	8.8
			2333.95	398.25
			334.9	261.4
			144.1	223.2
			1182	379
			54.4	24
			38.4	80.3
			97.1	97.1
			24532.1	30.9
			137	26.1
			76.6	289.6
			88.5667	99.2
			17.8	21.2
			1558.2	490
			55.9	151
			768.4	219.4
			18067	104.4
			238	39.3
			258.4	491.3
			584.9	490.5
			34.05	66.45
			604.7	57.6
			651.9	269.6
			40543.2	86.7
			11630.7	281.9
			210.8	266.5
			534.4	13.9
			141.6	282.4
			15.6	12.7
			83.2	64.2
			835.5	457.5
			93.4	157.8
			342.5	321.7
			669.1	148.433
			31259.9	95.3
			16949.9	494.1
			22922.8	84.8
			299.1	19.4
			266.9	454.6
			957.8	213.9
			27416.8	383.3
			58.2	57.4
			32.4	51
			159.8	305.3
			1229.3	184.5
			11.3	16.9
			12.9	86
			157.3	431.4
			686.7	200.9
			12862.8	43.7
			22.4	46.8
			1867.5	250.2
			217.4	31.1
			21.8	23.3
			20.2	14.1
			5094.95	264.5
			12378.3	226.1
			71.15	221.15
			21.8	61.3
			20.2	38.4
			38.3	14.6
			88.5	37.3
			394.3	279.9
			152.7	198.3
			124.6	344.8
			83.7	493.1
			20688.2	211.6
			260	70.3
			9.8	10.7
			1986.4	338.2
			63.95	79.2
			43.3	30.1
			506.8	399
			421.9	192
			482.8	479.5
			115.3	107.967
			296.4	225.5
			14.3	7
			27.2	110.8
			7.2	7.1
			81.45	103.8
			191.8	194.05
			6489.8	7.3
			84.1	17.8
			6462.3	194.3
			2693.7	71.9
			418.2	106.633
			23723.5	20.5
			80.7	188.4
			29.25	32.65
			174.833	222.733
			7100.2	21.2
			23.6	17.5
			149.7	61.2
			8.8	142.6
			17.4	17.2
			34687.1	325.5
			190.4	293
			25286.2	38.5
			2198.6	28.9
			36184.5	326.1
			153.3	213
			26493	253.7
			3490.6	431.7
			99.9	41.7
			203.5	312
			130.3	130.3
			5644.6	499.7
			42.4	18.6
			84.5	61.2
			87.5	18
			1130.05	183.2
			1417.4	434.6
			16.2	19.5
			65	169.1
			11527.8	235.167
			11344.3	330.3
			82.4	39.2
			741	78.1
			20295.3	59.6
			217.8	498.4
			43.3	74.1
			84.5	108.6
			35780	124.2
			364.2	375.9
			37796.8	186.6
			1310.9	74.7
			36586.8	463.4
			18999.9	477.2
			16456.7	138.45
			28687.8	114.2
			1089.4	367.9
			4035.8	369.5
			330.1	323.7
			9.4	71.7
			1524.2	288.7
			29.1	30.1
			2761	138.1
			25765.6	415
			62.1	58.8
			33915.9	42.7
			281.5	40.4
			11.7	16.3
			11.1	13.7
			47.1	155.4
			3988.9	409.35
			167.1	118.4
			134.8	181.8
			24423.3	27.1
			298.6	356.8
			96.8	27.5
			24159.2	27.3
			25.1	237.2
			2228.8	69.3
			29709.7	136.1
			745.9	455.1
			3099.2	293.3
			397.6	36.4
			449.5	211.3
			19729.3	467.2
			114.6	455
			11831.4	416.1
			445.7	291
			22.3	60.2
			102.4	184.2
			16643.1	181.9
			266	153.4
			13.1	56.3
			1552.5	155
			1552.5	84.5
			3718.95	207.1
			1045	253.8
			141.65	178.9
			6209.7	179.85
			46.2	39.1
			490.8	490.6
			15257.3	46
			48.6	259
			828.8	58.4
			84.7	44.4
			502.2	121.1
			15622.7	111.4
			40350.7	310.6
			258.7	318.2
			10214.7	196.4
			32661.6	284.6
			4075.5	8.9
			27913.7	367.9
			2739.7	462.5
			27841	97
			973.7	92.1
			190.95	151.95
			268.9	458.8
			40862.1	166.9
			162.7	81.1
			43.1	485.1
			945.4	314.7
			8539.6	338.4
			32489.6	188.7
			169.2	25.5
			68.7	29.6
			20181	84.7
			112.7	64.7
			99.8	121.3
			1031	435.1
			869.6	178.3
			598.2	391.3
			23308.5	158
			70.5	90.9
			63.4	77.6
			163.8	116.4
			14457.3	314.8
			17	38.2
			509.2	274.3
			22610.7	216.5
			172	230.5
			423.1	423.1
			567.2	228.3
			4434.2	464.2
			914.2	269.9
			568.4	99.2
			32707.6	361.6
			10542.4	11.2
			30.5	73.3
			767.3	391.8
			1082.8	462.6
			232.6	262.3
			5531.3	159.1
			123.4	184
			33400.3	76.1
			3760.4	90.7
			23567.5	213.4
			341.05	130.65
			384.3	495.7
			217.3	178
			373	440.5
			217.4	270.7
			204	269.3
			2830.3	137.9
			2521.4	301.4
			6960	167.4
			6499.6	87.6
			21.6	118.9
			3838.6	166.55
			511	173.7
			735.2	87.9
			31320.5	191
			8.9	4.4
			214.55	84.45
			6.7	9.8
			9794.05	417.45
			1487.6	249.25
			9061.5	60.7
			2601.8	460.9
			74.6	76.9
			232.4	456.8
			142.45	97.95
			122.9	169.9
			28348.3	47
			8419.3	16.8
			4064	192.8
			3286.1	221.4
			121.2	10
			42147.2	244.8
			35.4	101.1
			6.1	9.9
			33758.9	21.7
			36120.4	195.15
			6.4	3.6
			14.7	5.7
			692.8	152.8
			273.7	238.3
			105.3	43
			428.1	233
			101.1	101.1
			15357	79.7
			28681.6	444.9
			37571.3	331.9
			21.3	29.5
			6636.5	313
			829.5	494.1
			132	291.8
			673.2	269.5
			3167.8	234.3
			521.4	99.5
			115.5	115.5
			91.4	129
			22579.4	246.8
			1196.4	162.4
			44012.3	275.4
			14167.1	17.2
			531.2	473.1
			264.8	393.6
			23126.4	371.1
			11575.1	488.4
			426.7	287
			178.3	181.25
			442	204.3
			67.2	142.7
			155.067	251.033
			25981.7	180.5
			860.2	41.1
			753	393.35
			4516.9	145.8
			12935.6	256.75
			431.6	203.8
			308	17.4
			75.1	77
			28608.4	231.3
			100.7	24.9
			395.8	358
			103.6	195.9
			209.2	352.3
			22628.1	178.1
			15495.9	34.9
			15690.4	279.9
			277.9	170.7
			24116.1	70.4
			66.7	38.4
			22215.7	377.4
			99.8	88.8
			32986.6	136.9
			168.8	131.2
			55.2	79.1
			837.6	423.8
			5.1	26.8
			187.75	135.25
			166.9	212.6
			14230.5	226.3
			28119.2	14
			2229.3	104.5
			32813.5	333.6
			906	22.6
			44892.4	229.8
			32.5	42.6
			2144.5	369.9
			174.9	34.2
			174.9	20
			130.8	100.333
			22.6	34.5
			14789.4	91.9
			12955.2	212.7
			30723.1	379.6
			37.2	63.4
			292	177.6
			293.7	176.7
			35205.1	80.2
			169	176.7
			1202	164.5
			107.3	136.5
			9183.1	40.3
			71.7	35.4
			236.3	113.7
			33.8	37.1
			143	182
			566.9	284.4
			8011.2	3.9
			21.8	8.1
			26140.5	258.2
			13157.4	235.167
			103.8	111.7
			2096.9	32.3
			2585.9	15
			1091.9	91.5
			529.45	247.4
			474.6	363.4
			12078.4	310.75
			7770.45	73.5
			443.4	293.6
			193	192.15
			25988.2	171.4
			692.8	465.6
			153.3	114.3
			2014.1	261.9
			30880.7	39.6
			99.9	426.6
			38799.1	16.4
			332.3	155
			301.6	149
			13.9	12.5
			1289.3	153.3
			602.1	319.8
			527.8	442.2
			5663	4.3
			8975.3	304
			356.1	58
			165.6	415
			31.8	16.2
			9690.1	16.3
			67.65	90.2
			57.1	38.7
			54.2	53.7
			118.4	38.7
			76.2	76.2
			21274.1	280.8
			34244.1	108.9
			114.8	153.5
			79.6	306.3
			296.2	32.6
			392	200.5
			3232	401.4
			48.4	11
			2922	161.2
			1960.5	197.45
			9732.5	167.8
			202.75	42.8
			1508.4	372.6
			13018.4	428.3
			6.4	15.9
			14.7	37.9
			204.3	200.9
			442.5	188.7
			142	108.1
			5334.2	460.8
			1347.1	466.8
			39.1	189
			531	315.1
			177.4	47.3
			49.8	20.1
			6266.9	16.4
			16.9	52.8
			419	219.5
			43.3	47.2
			4409.7	8.2
			7020.7	173.4
			156.4	72.3
			167.3	158.9
			113.9	207.85
			297.1	223.3
			3247.13	240.067
			297.1	228.1
			747.1	180
			38.1	115.9
			2590.7	177.5
			1537.3	215.4
			17284.7	16.4
			59.9	94.7
			5	8.4
			595	305.3
			172.3	206.9
			595	437.5
			2256.6	191.4
			162.1	61.2
			20.1	21.4
			26.5	74.2
			114.6	177.1
			34522.8	331.7
			19291.7	49.9
			33.5	130.1
			46.1	104.1
			211.1	297.5
			13368.2	373.4
			17.7	55.5
			13481	31
			50.4	18.8
			355.7	154.75
			1335.6	99.7
			20198.9	55
			20630.5	29.9
			31483.6	475.3
			43.7	13.6
			35081.9	421.2
			103.9	121.9
			2594.4	140.4
			2231.4	278.2
			6347.2	20.5
			20568.5	182.2
			8964	23.1
			363.7	135.8
			27.4	105.8
			10787.9	179.5
			2308.7	459.5
			227.1	34.3
			1555	420.7
			234.7	299
			217	44.3
			21880.5	130
			3577.1	263.9
			14	183.6
			132.1	222.5
			132.1	171.6
			77.8	70
			87	104
			20908.5	302.55
			315.8	105.2
			160.4	134
			74	64.8
			887.8	177.6
			223.9	176.05
			76	118.9
			19.4	7.9
			366.2	129.4
			1946.3	372.3
			1424.1	52.2
			14437.9	242.2
			4148.6	32.5
			212.1	235
			13.7	38.3
			28.6	18.3
			45.9	15.5
			54.9	66
			1073	156.9
			576.3	165.8
			231.2	328.1
			13763.1	176.8
			35320.4	394.8
			18851.2	68.6
			458.3	281.6
			61.2	60.8
			236	122.2
			318.7	374.3
			186.3	246.1
			391.6	15.4
			57.3	78.6
			833.4	251.1
			243.7	61.2
			1722.8	145.6
			888.1	109.9
			217.4	63.5
			73.9	72.5
			28.2	33.2
			857.3	253.1
			19223	63.6
			759.5	30.1
			37.4	28.3
			49.8	247.2
			16476.9	32.1
			30.1	48.7
			15661.3	15.5
			27.1	98
			372.8	233.7
			48.6	407
			4259	493.5
			9775.2	271.9
			352.8	48.4
			377.4	490.3
			6473.1	159.1
			12546.6	20
			135.6	291
			20.3	21
			29962.1	64.7
			356.8	381.5
			2315.3	89.3
			26400.3	122.7
			137.4	22.9
			1689.5	256.9
			4089.2	421.5
			26181.5	140.2
			59.8	97.7
			756.8	318
			31682.8	195.7
			37103.5	384.3
			9.5	21.8
			19214.5	70.7
			413.6	278.3
			57	105.8
			111.8	162
			74.7	55.35
			65.3	46.9
			40	51.2
			887.9	484
			17	19.4
			827.1	59.3
			57.7	147.5
			331	463.4
			12	24.3
			252.8	220.3
			151.6	63.2
			9105.1	147.1
			43735.1	192.8
			8486.6	15.7
			21779	80.2
			1122	59.2
			12427.3	7.5
			17.9	26.8
			2289	264.2
			254.7	129.8
			401	287.3
			16824.6	66.6
			7165.1	37.9
			17681	15.7
			40982.9	37.3
			22628.4	105.5
			15411.6	41.4
			26380.6	465.6
			1779.6	96.6
			24409.5	306.6
			277.2	136.8
			58.8	80.5
			178.3	34.5
			394.4	167.6
			4213.7	18.4
			512.1	47.6
			5230.3	314.6
			265.6	321.7
			1332.2	227.2
			517.633	273.433
			267.9	50
			143.1	418.2
			73.6	28.7
			216.7	90.6
			611	447.4
			1560.8	197.8
			76.6	23.1
			925.3	418.3
			1843.8	103.3
			167.4	426.8
			376.7	15.5
[truncated: 545 more rows]

## Sheet: Patient6
Supplementary Data 14.6. The Binding Affinities of Predicted Neoantigens Within Patient 6.
Primary tumors
Ref	Alt
28060.3	236.4
105.05	64.35
712.6	140.9
1731.93	223.6
155.8	466.5
396.95	420.55
44.9	45.7
46.5	49.2
51.5	448.1
1467	182.7
3347.47	128.1
1753.7	217.8
125.6	290.1
36.9	262.6
603.8	245.5
217.6	219.5
23899.9	107.3
756.85	262.45
3995.7	293.6
10022.6	334.3
123.9	135.5
34.5	69.7
288	214.2
39292.1	360.5
2098.4	458.8
102.1	88.5
872.3	166
2420.1	409.8
144.15	156.45
81.25	233.85
3584.7	362.4
5391.6	242.95
1870.9	158.5
461.15	79.55
3565.9	229.9
109.1	108.1
522.6	63.3
176.4	26
10490	6
28182.9	156.7
45.3	100.8
62.6	54.5
272.7	129.9
540.6	226.6
98.7	185.8
165	99.6
20056.9	158.1
172.3	172.9
229.1	190.8
142.5	246
81.7333	67.5
49.1	53
91.9	79.2
13.6	420
11732.7	92.3
9.3	15.3
273.5	36.4
196.3	198.4
504.85	218.15
443.3	321.5
2276.9	446.2
475.2	348.5
13609.3	143.8
21898.4	198.5
254.6	204.75
4937.7	24.3
127.7	97.6
2231.1	225.8
137.35	109.25
2304.2	476.9
221.8	325.1
3344.25	199.45
123.9	121.5
3355.77	120.333
49	242.2
702.3	485.5
191.6	200.3
462.9	276.7
70	173.1
55.1	39.9
19971.2	184.8
208.4	318
187.1	218.9
7498.3	189.5
3166.1	317.7
3430.6	365.4
42.75	51.8
3955.65	37.5
14672.1	164.4
42986.8	195.8
331	455.1
534.3	424.45
99.1	384
10	29.2
341.55	217.7
31	31
217.7	295
205	178.9
742.3	88.3
1410.9	247.1
2265	395.5
243.4	214.1
75.6	352.15
14.7	25.6
298.1	231.1
661.8	474.6
26724	134.9
637.45	298.1
13.5	23.05
290.4	395.3
66	127.2
873.2	327.95
483.85	277.2
4411	186.9
2064.1	456
430.3	305.1
10332.4	265.35
64.2	72
40.4	245.65
4790.3	493.3
374	48.9667
125.7	384.5
51.7	112.4
34.1	16.9
52.5	78.2
196.4	256.8
1718.8	454.1
357.1	355.1
24944.1	256.1
281.2	262.2
18720.7	310
1730.9	104.3
98.1	61.2
31671.9	374.5
246.85	79.05
306.033	243.367
641.6	360
274.9	204.3
127.4	76.25
995.7	270.4
196.4	195.8
12031.6	498.7
17.1	20.2
34.1	33.25
2261.3	497.8
20524.7	30.8
2289.7	487.6
319.85	182.85
118.7	244.2
68.5	302.8
6838.6	470.3
4.2	5.2
43.4	107.7
271.1	112.8
108.5	88.9
720.7	343.8
19702.6	241.55
127.7	74
24	9.6
126.3	114.5
21.7	5
10410.3	354.2
572.5	309.45
313.5	69.6
14.5	27.5
184.05	194.1
544.6	295.7
5.1	11.8
1065.93	136.167
635	168.9
160.75	107.55
62.6	104.1
36557.9	205.867
120.7	65.1
298.6	339.3
48.2	66.8
30546.1	461.3
8322.45	254.4
436.2	319.9
539.7	52.7
25974.4	34.5
1127.9	289.9
448.4	266.6
254.1	306.3
15.2	23.4
257.5	160.6
142.7	318.4
101.45	104.1
317.3	325.6
970.8	212.5
13404.8	397.4
3541.8	311.9
19997.7	196.567
26339.7	114
19.5	160.1
3.4	26.8
83.6	83.7
1797.9	86.4
300.5	231.95
629	284.5
153.4	154.1
3452.5	176.25
295.05	220.25
101.1	120.5
40297.6	289.8
41315.9	81.6
54.75	46.55
113.45	58.2
114.4	114.4
238.3	264.5
1335.4	18.25
873.4	80.9667
16880.7	183.9
347.8	258.7
1016.3	397.8
133.3	174.6
400	222
250.3	301.3
324.7	147.6
343.4	134.7
147.6	72
87.3	235.1
17608.8	294.35
286.5	287.7
577.1	305
360.05	152.95
636.5	88.6
185	332.6
19.7	148.3
280.2	444.1
7895.9	203.3
13819.7	366.8
13769	466.15
57.3	34.8
648.1	211
203.2	265.3
3477.03	133.067
75.9	134.2
85.2	149.5
183.7	240.9
328.233	324
6313.1	329.4
248.95	193
1663.3	256
17.5	107.1
3849.15	390.9
77	454.8
175.7	241.55
542.4	222.6
1023.2	456.3
379.8	268.3
145.4	178.5
13765.2	141
512.7	277.4
432.3	105.1
11276.4	149.05
4.3	4.5
334.733	287.167
677.1	226.2
77.9	136.4
338.4	353.6
343.1	336.4
141.6	173.8
132.1	206.733
201.067	190.3
528	295.4
235.25	45.25
3036.3	121.9
31.3	234.4
1035.45	331.85
678.4	345.9
756.3	208.65
415.3	493.8
21438.2	228.05
320.5	207.2
2352.1	203.2
3380.6	188
1730.6	160.1
29727.7	48.2
80.8	22.2
139.175	50.3
143.3	118.3
271.3	240.1
245.5	410.9
44.45	51.4
40.5	38
360.95	202.5
11657.5	63.8
3045.1	61
932.633	133.967
117.5	197
17.8	475.9
29.5	112.6
38.7	132.7
253.2	84.1
49	39.95
309	265.15
3045.2	92.3
51.25	33.8
327.5	59.7
216.15	287.05
185.4	149.9
526.7	441.8
528	379.6
282.25	289.15
13.6	8.5
98.9	35.2
72.1	82.3
256	255.5
190.1	202.6
60	22.4
851.7	303.2
41508.6	38.1
652.9	332.1
586.3	488.5
967.5	193.55
156.7	175.25
4931.3	83.65
455.55	324.05
449.55	242.5
409.5	104.5
2057.8	77
600.1	446.7
617.4	180.4
10401	423.2
7098.3	212.6
9461.8	385.5
599.95	410.3
177.3	209.6
182	157
3467.85	32.7
14794.5	466.7
85.1	114.4
266.4	153.267
1145.3	415.1
876.9	479.7
10856.2	253.8
96.9	168.3
32595.2	175.5
18.3	25.3
966	401.4
438.5	231.15
358	106.7
79.4667	39.5667
30.7	112
75.7	356.9
101.6	284.3
20597.9	132.7
23408.6	54.1
3729.2	196.3
872.3	95.7
313.15	68.85
573.1	277.2
173.9	324.3
505.1	499.5
59.8	261.4
185.8	124.5
7933.7	280.6
4451.25	412.05
248.4	259.2
227.55	283.65
149.7	241.2
8651.3	13
2060.9	183.6
70.6	110.7
121.5	141.6
535.7	342.9
11512.9	121.8
87	32.2
28.1	39.1
75	86.9
23498.4	38.7
156	119.3
15.7	14.1
283.4	399.5
10009.3	111.8
27401.7	223.8
187.65	239.75
4032.6	474.5
25689.3	174.5
224.4	97.8
284.4	212.8
27.35	54.6
1919.6	142.3
10613.9	48
2065.1	6.9
478.2	138
204.9	178.6
31454.2	75.15
26972	435
1744.2	234.8
156.5	192.5
905.1	363.4
126.9	422.7
345.35	158.5
520.1	419.5
48.5	34.9
60.7	252.9
684.9	475.7
106.3	36.9
742.8	129.1
401	354.8
222.1	33.8
944.6	114.3
226.7	159.9
39.5	29.5
148.3	104.3
750.28	63.3
11.5	75.1
4.8	10.1
459.25	243.8
360.7	457.1
16876.7	156
3154.7	90.6
2533.8	303.3
24.9	79.3
979.75	121.7
68	102.9
618.6	417
351.1	369
220.067	271.8
209.3	234.1
58.1	66.7
19787.3	110.4
717.467	230.567
23911.1	300.7
11547.4	84.7
55.85	115.25
246.65	74.4
1898.67	265.333
551.467	306.433
428.25	219.2
1699.3	299.5
106.1	449.4
930.45	266.65
91.55	58.2
437.8	339.5
494.6	198.9
814.6	455.9
113.6	103.9
89.6	47
546.8	278.6
6344.7	150.3
8.13333	11.8667
125.1	131.2
164	285.5
46.5	66.6
157.05	65
288.5	66
1039.8	34.15
113.6	401.6
5656.3	199.7
361.45	293.9
490.7	327.6
434.9	326.4
286.4	149.8
786.6	258.9
56	34.8
220.433	136.033
371.9	198.15
3122.4	421.5
1738.83	256.367
2121.3	129.8
57.6	59.1
363.9	380.7
124.5	80.7
39.3	35.2
580.8	102.4
338.8	396.8
193.733	221.3
556.1	49
440.6	362.4
209.1	456.8
978.1	310
418.7	288.25
10.4	6.4
26213	316.5
59.9	52.5
21539.2	227.5
27325.6	486.3
1772.4	429.9
10953	52.65
205.7	308.4
944.1	449.4
721.3	401.2
404.7	144.7
34770.9	422.1
7435.15	344.5
587.4	499.1
326.6	6.3
4368.1	172.4
27814.6	283.867
146.85	90.5
191.6	190.7
95.2667	166.767
434.4	406.4
604.9	278.9
967.275	313.6
422.8	463.6
1025.9	214.2
993.8	269.7
17140.7	176.8
24.3	25.2
769.2	330.9
21839.8	192.8
671.4	222.8
16930.5	118
299.4	286.4
200.8	429.6
266.933	168.4
786.6	281.8
3624.4	391.3
361	355.4
32	53.6
53.75	66.05
194.6	148.3
417.8	65.4
39	37.4
553.4	23.4
15463.6	308
40	122.6
159.3	276.3
201.7	309.6
1238.6	154.5
139.9	379.1
235.6	413.1
461.9	334
180.4	214.45
10070.9	76.2
293.05	64.2
685.05	152.2
117.35	28.9
111.05	230.7
15471	96.05
13911.3	91.95
45.8	63.8
329.1	440.6
570	360.2
382	59.45
124.7	65.8
84.5	156.45
3726.5	427.1
1233.5	202.5
145.8	144.35
17988.1	273.767
69	56.2
249.7	286.2
28.35	39.55
118.4	96.4
75.7	75
326.5	197.8
146.2	249.7
158	165.4
703.7	466.7
7931.3	110.3
967.433	168.567
20262.4	188.3
96.8	89.1
28885.2	84.1
361.4	30.1
222.5	134.4
97.9	198.3
980.6	65.1
1132	281.45
4.8	31
431.5	210.2
192.5	134.4
2372.3	422.8
3175.6	232.4
7229.2	271.2
17281	50.8
23996.3	85.25
1480.6	284.55
466.7	234.7
470.5	357.3
2539.9	405.7
125.8	138.3
690.1	191.1
184.6	101.6
283.7	326.3
258.2	141.4
102.1	105.3
286.5	33.2
41.8	177.5
32.2	31.95
1544.95	247.7
83.15	106.45
93.85	105.95
197.45	188
289.8	158.3
1799.9	306.5
21722.5	467.6
314	251.4
224.7	348.2
13777.2	73.65
11104	462.7
592.75	324.2
51.3	103.5
9699.65	360.4
10548.3	111.9
166.3	301.3
14.2	40.7
175.9	28.4
262.9	231.7
282.2	479.8
209.1	429.8
178.8	215.1
611.3	204.9
64.35	105.45
246.1	200.5
82.3	208.1
14007.2	450.3
517.6	480.6
172.25	161.75
309.5	394.2
5862.8	11.7
3188.57	99.4667
40.6	88.8
12.7	11.6
12.7	16
13088.4	290
5	7.6
155	168.9
69.1	78.3
1254.4	246.2
1098.7	433.7
5680.15	87.95
406.8	257.9
18.9	13.9
1704.2	447.6
1359.6	420.9
386.7	274.7
33.7	198.7
3864.9	147.5
939.9	371.5
8928.9	51.4667
281.6	177.3
347.9	247.2
2715.3	280.35
3612.6	39.2
230.8	382.4
11067.7	78.2
10150.9	325.367
15.4	56.6
12292.1	88.1
666.3	387.45
404.7	206.8
190.4	183.4
14034.9	125.75
251.2	208.2
254	334.8
96	55.8
45.2	36.65
70.55	101.7
141.55	54.75
184.7	223.05
679.333	191.333
226.8	234.2
53.15	72.65
115.2	70.9
170.7	450.5
433.6	225.5
341.4	421.6
8342.95	32.8
163.75	99.25
258.9	362
4894.1	308.7
13512.5	162.75
13708.9	75.6
482	263.25
246.467	255.333
33.5	37.8
17795.3	133.2
390.9	278.667
3193.3	222.867
9.1	8.6
487.333	153.067
262.1	100.7
473.9	354.3
7192.9	428
12590.4	386.9
25155.5	165.5
14.8	60.5
19220	177.5
126	110.9
640.2	200.4
361.4	281.45
94.6	85.7
12825.5	300.5
37.6	78.2
544.9	336.4
12068.2	132.967
265.4	199.9
2392.3	150.1
705.95	199.85
1582.7	293
10254.7	260.3
86.2	93.8
220.05	68
1630.1	435.6
1182.57	104.1
250.1	268.9
1629.7	186.3
2060.5	181.3
1716.9	64
3782.7	75.65
439.6	296.8
293	242.5
245.9	63.05
773.4	267.6
369.4	369.4
267.4	98.1
2936.23	190.267
626.5	240.4
479.1	436.3
51.4	149.55
614.8	217.1
31.6	11.4
259.8	79.8
253.8	36.4
8862.5	260.1
85.8	13.2
2481.4	64.7
643.2	150.633
1046.7	254.7
4.3	12.9
101.9	50.2
909.3	284.1
521.95	215.4
450.75	137.1
29621.4	243.1
577.1	44.9
219.2	439.4
68.3	23.6
217.6	147.9
733	217.3
67.5	65.4
188.2	327.1
7971.5	247.8
42.15	397
699.8	499.9
307.7	348.3
238	198.9
260.4	357.8
341.4	45.3
547.5	266.6
63.9	59
24877.8	375.8
102	115.4
134.4	96.7
88.85	137.25
2580.55	430.25
89.4	57.9
1071.9	287.45
103.1	62.1
820.35	262.45
9012.3	252.7
370.2	159.1
15989.3	455.9
459.6	264
2787.4	364.6
12278	201.633
198	321.1
519	369.6
7232.4	402.5
215.6	151.1
197.6	178.1
163.4	58.05
1762.8	435.7
2384.7	284.3
680.1	496.4
16114.2	94
650.55	43.25
314.5	436.1
164.4	155.45
561.3	290.5
184.4	356
554.6	265.2
150.7	134.05
130.5	124.2
314.3	237.267
802.525	188.75
127.45	277.9
594.1	478.1
287.9	10.6
51.3333	36.5667
410.4	236.5
1487	376.65
1201.83	239.8
543	395
90.2	113.85
37275.3	376.7
52.5	280.7
1316.55	40.05
194.267	86.6667
324.3	308.25
24649.6	140.7
5699.7	198.6
123.35	83.75
11539.6	305.7
586.05	361.7
32.2	44.95
1048.3	56.6
23279.8	416.8
728.85	387.7
10925.6	97.6
20114.5	408.3
1715.6	307.9
3951.7	70
1015.3	207.5
79.7	141.5
15238.9	79.8
77.25	36.15
15799	133.6
13768.3	217.033
41.3	30.6
6527.1	470.2
146.8	214.4
833.9	84.9
379.65	107.85
401.4	476.2
372.9	291
645.1	402.4
236.7	332.1
670.7	473.4
34.8	30.4
473.2	340.3
254	412.65
160.85	131.3
16243.4	192.1
666.6	379.8
182.6	210.65
1051.73	180.933
28.4	36.4
17474.9	295.95
335.8	248.7
701.8	451.1
141.1	66.3
114.7	282.5
103.6	107
36.1	18.8
2611.2	102.6
30	40.5
70.3	146.8
13.1	7.6
2906.6	19.9
8714.43	245.233
15.7	13.7
64.6	312.3
278.8	205
249.5	418.2
1888.9	420.2
409.9	373
395.2	256.2
1229.2	131.2
4740.3	375
22874.8	109.3
890.55	247.45
1862.6	406.3
1490	413
80.9	88.9
393.3	456.7
212.85	187.15
829.8	424.3
314.9	338.15
223	327.8
1147.5	328.2
280.6	188.667
302.7	375.3
1106.5	198.3
684.9	488.2
1871.85	20.65
201.3	150.2
51.75	53.4
71.7	25.5
1588.1	362.9
22	21.65
207.7	303.4
214.15	172.35
36.35	29.9
20274	322.1
13.4	19.85
9711.17	284
1099.95	329.65
698.733	145.9
56	451.3
76.9333	61.9667
292.833	212.233
188.2	91.9
1436.27	162.4
47.9	33.7
14913.3	125.1
7735.9	266.4
136.8	295.7
478.1	128.8
134.4	47.5
665.8	317.85
839.8	483.4
69.2667	221.533
17614.8	149.5
127.4	149.1
682.2	427.1
16706.6	34
167.975	137.3
175.8	196.35
193.1	44.2
476.2	233.967
73.4	113.6
116.2	333.6
14993	134.1
416.1	115.8
355.8	355.3
834.8	204.8
363.45	194.2
49.1	35.6
225.9	485.5
136.05	232.55
67.4	114.15
1973.1	386.6
18229.5	230.4
53.8	71.2
72.4	52.7
37633.5	356.9
4650.7	297.1
94.05	124.1
94.8	104.2
414.6	475.5
262.3	298.7
690.75	177.1
1014.9	448.9
220.3	492.8
567.9	489.9
255	214.9
37.35	37.45
533.6	411
1136.2	369.3
9180.1	195.4
272.5	172.5
72.2	126.6
154.05	128.4
692.3	449.3
126.55	227.8
261.4	151.9
10764.8	380.2
24471.4	494.1
407.4	484.9
68.5	66.8
1321.6	481
381.4	97.15
1495.6	131.5
31.8	222
152.633	139.8
333.2	364.5
154.1	173
355.8	263.8
3.9	6.2
381.1	155.8
48.2	184.7
113.5	137.5
85	103.7
259.15	191.95
210.3	378.7
411.6	13.2
101.4	93.7333
23.4	158.7
136.5	113
127	90.1
526.8	250.3
1575.9	208.5
411.6	441.5
155.3	62.2
276.3	173.4
237.8	224.5
415.8	173.4
203.6	248.8
2331.8	422.1
359.1	182.9
196.067	127.833
191.4	164.2
258.15	138.4
395.7	113.9
135.6	120
550.8	99.85
1220	334.633
199.3	119.2
85.7	49.6
124.95	15.25
223.9	105.1
221.85	197.45
537.3	131.1
6298.8	131.033
43.1	139.7
12.4	68.2
159.9	465.1
155.5	127.1
463.5	449.5
171.5	274.1
6715.5	64.2
25981.1	388.1
907.25	132.9
20896.9	129.7
102.6	277.6
2162.6	121.25
5.9	18.9
23.3	248.7
669.8	443.5
297.9	95.7
313.5	225.6
665	195.633
413.1	495.4
76.9667	79.0333
307.5	393.7
11.75	16.8
270.2	369.8
20.6	12.6
3933.4	29.8
157.3	34.05
10726.8	317.1
717.5	365.4
378	479.3
245	252.1
203.567	179.367
6301.1	189.1
4377.1	209.2
110.7	250
144.2	110.8
144.2	204.3
26240.8	198
3349.2	201.5
169.75	141.15
6087.15	166.45
54.65	98.05
94.3333	44.3333
143.2	70
478.3	79.7
172.7	66.7
5775.8	325.5
71.15	141.45
665	353.4
52.45	94.35
137.05	85.95
101.75	117.75
18052.2	275.8
1058.65	242.3
220.2	286.9
25.85	18.3
226	59.7
167.1	76.1
43.4	45.2
13138	348.45
125.933	135.9
229.2	228.2
4	3.6
78.8	67.3
12172.3	361.733
49.9	47.8
364.1	219.2
11263.8	136.567
2547.7	25.8
13.9	18.6
27	31.3
408.9	99.4
430.6	302.9
3375.9	407.6
159.7	122.7
211.65	184.85
6.6	14.3
260.6	85.65
273.767	158.167
3032.4	433.8
351.3	254.75
492.4	210.7
44.8	385.6
27.9	26.1
6.6	173.9
103.5	128.3
132	166.7
570.1	443.3
103.2	212.4
23961.3	332.8
169.65	174.6
103.6	133.4
1422.4	229.6
191.8	409.6
235	22.9
801.5	33.1
56.8	239
122.8	74.5
608.05	64.35
214.333	75.2333
125.7	186.9
166.1	60.8
3894.6	262.4
13583.1	363.1
23493.3	339
114.5	126.3
3944.4	56.2
454.767	270.267
9903.35	62.25
976.1	322.5
293.9	48.5
757.5	56.2
876.033	198.9
239	239
247.767	290.4
408.6	240.3
46.2	114.3
22221.2	456.3
37893.8	141.9
11263.1	171.8
52.5	54.8
258.4	198.6
653.1	462.1
76.6	155.55
14	107.3
35.7	53.75
55	53.2
232.8	426.3
304.5	261.45
4104.63	213.267
277.933	238.2
24.9	20.1
69.7	227.8
2153.4	469.7
16053.6	484.2
598.75	322.25
33327.4	470
380.2	414.7
272.35	267.45
138.8	58.1
89.1	52.9
13.4	18.4

## Sheet: Patient7
Supplementary Data 14.7. The Binding Affinities of Predicted Neoantigens Within Patient 7.
Primary tumors			Metastases			Shared by primary tumors and metastases
Ref	Alt		Ref	Alt		Ref	Alt
18.125	17.935		404.31	454.26		1913.7	40.4
179.02	171.89		388.11	495.43		4095.7	296.95
124	108.54		190.32	190.32		206.43	261.42
39.21	379.29		186.96	186.96		13.47	49.24
36.44	67.22		298.635	107.53		235.6	477.51
25.04	44.12		114.435	77.495		325.56	397.16
16.31	20.065		116.045	330.155		23.29	34.49
28.32	74.67		1102.62	126.37		10.51	14.18
7548.45	48.24		436.98	259.58		4095.7	296.95
30.325	25.535		28871.5	80.04		206.43	261.42
294.12	294.12		141.11	304.24		13.47	49.24
329.36	188.57		81.68	31.19		235.6	477.51
965.28	230.435		430.58	350.1		325.56	397.16
29099.5	150.88		476.27	487.26		23.29	34.49
161.33	250.82		205.31	205.31		1913.7	40.4
8703.27	184.48		305.26	385.44
588.29	456.31		357.19	206.48
50.73	391.12		31.46	31.66
27045.5	131.465		461.95	494.19
139.41	168.37		61.92	48.51
48.15	17.6		503	39.35
4154.21	9.55		48.53	148.57
49.47	18.31		1668.58	421.81
1018.73	225.44		75.77	165.32
353.27	361.68		27.01	31.03
510.455	177.26		93.18	93.18
40.61	37.49		9440.71	98.885
298.68	287.64		1324.87	365.98
427.8	191.9		193.31	203.01
74.09	56.98		325.02	410.26
6.87	6.37		86	137.4
172.14	201.9		1074.45	364.83
46.53	36.92		405.75	314.74
108.83	108.83		1096.39	110.37
151.49	151.49		405.09	283.48
48.44	54.32		3561.3	451.82
55.51	97.03		211.52	242.29
871.97	420.98		1408.48	124.83
3480.2	54.75		22873.3	41.4
149.65	149.65		316.8	316.8
35.26	60.93		808.42	291.46
294.53	294.53		112.43	158.545
5.5	7.7		1448.9	327.26
13.84	66.41		85.58	60.765
15.57	20.99		11512.9	259.2
42.13	68.81		109.61	105.47
92.38	12.84		348.95	20.99
8.69	43.64		1182.3	102.295
29.13	27		220.74	317.38
433.17	455.35		105.1	81.78
10193.8	30.17		152.78	368.26
33.58	59.82		24.9	42.09
48.51	17.47		205.35	289.1
188.5	233.43		501.3	465.09
64.33	90.72		2958.3	92.455
116.08	132.43		177.25	166.44
168.68	170.28		47.96	70.56
13.91	7.75		31738.4	27.73
2007.42	445.04		207.98	87.045
88.39	28.26		558.47	127.31
36.28	256.39		9.8	9.8
23.15	35.85		38.76	46.89
24.75	28.32		26239.4	36.8
387.74	293.46		282.81	277.1
30668.3	157.04		74.57	74.57
952.38	30.64		226.86	216.24
6.94	10.89		492.09	349.4
15.43	23.86		786.41	168.4
128.26	113.74		139.11	121.69
31176.8	352.17		26076.9	124.64
1578.45	352.73		43.8	14.75
51.69	51.64		233.31	135.18
59.68	59.68		59.43	47.51
622.16	186.96		429.15	380.92
209.11	144.9		48.11	22.93
358.78	495.55		52.04	84.12
177.51	177.51		707.02	339.42
163.89	163.89		25.71	24.51
306.24	306.24		52.04	50.1
1297.35	199.44		614.5	448.44
242	233.79		54.1	122.96
173.48	195.29		452.15	151.32
912.86	240.49		27.8	10.85
472.07	472.07		862.25	169.21
34.03	78.04		91.92	95.44
471.06	471.06		113.74	74.14
314.45	314.45		386.41	193.16
211.53	30.56		435.06	433.36
115.42	137.39		687.84	43.06
8.67	8.86		4124.07	283.39
165.05	365.25		444.18	256.78
8.84	4.1		302.51	217.47
642.49	11.8		193.68	58.06
60.69	25.48		15713.4	238.87
60.69	69.55		180.54	437.92
9043.77	337.46		64.39	78.95
16.92	24.65		14527.1	108.78
601.91	107.76		84.66	103.99
293.47	44.43		75.15	98.89
17494.7	69.26		557.42	142.86
1481.61	450.71		44.55	35.4
270.92	214.35		117.37	184.02
366.66	354.41		38.02	38.02
37.08	51.59		59.97	71.73
729.36	96.84		2666.43	132.54
43.31	35.4		143.93	357.41
43.35	96.59		13585.7	40.31
223.72	158.26		16.16	14.57
173.1	277.08		20.14	18.4
35.74	39.4		375.7	448.42
654.36	270.57		54.71	69.72
150.35	447.71		87.01	33.77
321.37	45.18		395.7	157.15
36252.3	190.06		70.1	84.41
460.57	167.725		234.82	88.58
265.25	265.25		90.64	34.72
68.64	46.48		337.12	257.64
2174.5	111.35		20.19	15.13
8489.63	343.92		55.36	33.49
66.39	39.52		1371.52	118.88
22.22	18.17		140.91	306.52
229.56	65.91		65.54	72.93
287.32	114.63		144.15	153.77
387.3	387.3		2344.32	389.27
18993.7	211.45		128.68	132.2
27985.7	314.95		277.78	261.39
17756	277.77		5363.52	389.08
27.51	44.4		113.71	163.79
83.71	30.88		2794.71	264.27
948.79	233.21		162.74	191.8
10.86	10.53		66.22	66.22
74.94	67.39		2043.23	251.9
197.68	280.54		5388.71	61.37
312.51	293.3		194.08	214.15
18852.4	9.03		240.29	72.92
20.99	23.97		42.95	48.15
61.66	60.43		13.43	18.14
19809.5	345.32		23.02	26.73
201.54	103.24		198.2	186.28
36027.4	116.87		58.07	53.39
25530.6	26.11		142.42	98.49
172.52	172.52		24.26	21.67
52.7	54.91		216.25	204.39
1738.37	404.22		11435.5	42.58
51.59	92.28		11087.7	118.29
845.12	185.22		38.02	38.02
29985.8	109.06		286.47	220.83
31205.8	264.48		720.92	487.01
541.49	261.53		460.14	50.16
676	279.37		373.87	217.88
104.93	100.55		88.63	154.85
369.01	120.2		93.82	317.13
3754.07	461.6		237.21	111
13810.8	293.43		695.92	227.34
69.84	46.85		65.54	45.83
13.79	20.55		276.23	178.65
196.91	173.5		168.13	174.8
185.89	478.08		16.66	16.86
5150.93	330.41		3460.82	371.98
261.56	190.47		106.45	283.5
83.78	71.33		286.59	272.46
31365.6	394.87		58.06	332.82
370.79	221.72		150.53	84.5
95.61	84.39		4767.62	455.64
13515.2	9.18		497.72	187.36
201.82	141.37		376.5	438.65
43.28	192.76		65.45	53.07
246.35	109.67		322.41	181.89
469.5	378.98		43975.2	52.84
549.34	493.46		4572.21	278.39
8121.6	59.31		258.23	81.74
34.46	32.5		241.21	337.59
169.8	80.36		468.22	296.03
323.28	221.36		830.88	342.24
76.83	10.26		22996.1	316.48
83.41	116.46		25503.5	107.62
31.3	6.55		145.77	124.85
66.07	139.28		256.02	439.9
21923.2	246.79		1300.9	255.85
502.83	374.36		33.81	35.79
10.19	65.31		135.34	319.35
11526.3	259.17		28183.2	167.31
42054.7	492.22		47.19	41.93
1852.23	332.693		9081.62	493.05
497.15	440.42		11.2	23.28
49.95	96.15		67.44	76.99
580.8	223.97		253.17	418.13
80.41	99.79		134.39	153.575
689.02	395.31		33238.1	208.44
42.04	16.42		132.16	243.74
1629.07	429.33		192.84	295.83
475.83	109.36		122.865	41.62
11.58	91.91		289.02	224.34
40062.7	446.69		122.865	101.91
2314.38	157.53		9.71	223.84
39.47	35.57		12.51	430.33
471.29	499.12		559.25	395.4
34117.6	249.16		397.76	334.75
93.56	35.8		394.62	343.63
315.76	160.68		228.91	139.05
737.64	273.24		39105.1	296.03
27773.3	151.16		2471.16	233.02
2555.64	452.6		1092.44	171.92
66.7	246.61		300.93	173.96
87.05	86.09		923.91	146.39
1927.66	13.11		80.07	172.4
3072.26	235.73		30186	138.05
122.895	288.855		149.75	257.6
1603.1	240.1		256.12	162.32
342.31	207.43		3075.49	186.57
166.28	245.79		419.18	90.06
151.14	180.91		279.21	274.54
37.68	51.46		61.47	77.41
18898.2	53.35		447	140.7
26.64	5.48		24501.1	15.23
58.23	36.09		150.86	65.28
34510.4	378.91		194.09	263.18
6.75	6.71		26864.5	82.28
128.26	126.13		36.42	49.22
21.29	49.37		17812.9	26.84
11237.4	28.85		597.57	292.79
254.1	389.73		270.33	256.55
788.59	474.06		88.24	94.85
33.56	54.33		108.34	101.86
87.24	141.13		68.59	85.24
180.84	48.56		75	105.51
1160.11	278.61		16712.6	262.87
2641.93	427.88		12296.4	107.42
13021.7	401.02		526.73	447.21
301.69	470.41		81.48	80.3
1535.81	438.42		183.9	400.08
210.43	64.89		226.4	19.03
14248.8	209.05		1580.7	57.485
405.42	400.27		408	53.18
144.2	161.09		169.03	133.25
20360.8	167.11		1441.05	425.78
22218.8	382.88		17.49	15.53
7726.69	416.16		366.18	182.38
170.2	157.76		111.36	53.05
52.7	39.09		348.06	458.72
140.27	140.27		170.75	89.52
65.14	35.41		27.01	9.97
169.21	190.07		41.66	33.36
28505.8	191.08		15751.5	95.99
8.82	4.95		4.09	12.52
314.78	119.86		480.39	47.03
11120.6	218.7		21.95	24.78
266.47	59.47		20751.2	50.65
34.36	66.58		203.12	416.25
6985.75	392.52		296.94	457.06
496.52	484.33		36.34	17.33
1189.07	17.89		1503.7	373.65
9834.18	133.84		173.06	173.06
22.83	11.35		26352.1	176.14
151.5	131.57		31799.2	378.09
147.13	74.19		32.8	16.31
67.61	32.56		2253.66	180.42
26.16	61.61		130.19	294.205
11383.1	306.69		1389.88	480.85
71.39	24.3		608.14	461.16
84.64	36.45		449.91	378.56
677.37	208.57		351.77	26.59
73.17	149.47		114.63	159.43
28801.6	38.97		3762.34	149.63
255.94	269.87		287.81	459.08
35717	315.31		18583.9	40.14
108.88	90.52		492.85	351.06
631.82	284.73		322.635	322.635
50.83	40.46		29204.2	97.48
160.92	60.03		15208.4	403.76
24.19	32.59		338.12	106.7
49.07	35.25		792.7	295.76
107.78	99.4		382.01	407.74
62.25	35.45		97.4	108.87
499.18	250.22		143.54	125.67
9.66	7.49		669.88	67.09
20.75	6.44		105.24	185.22
51.03	12.38		184.34	355.74
335.86	135.03		228.51	104.42
36.58	64.72		22.49	156.17
14347.3	83.13		253.17	106.23
68.06	68.31		44.08	33.74
54.74	63.66		369.62	413.53
21.3	25.36		271.47	438.97
76.74	14.81		7408.31	266.81
13.49	26.02		1510.27	496.51
13.74	4.83		15.75	61.71
413.77	93.68		48.64	147.28
106.17	175.3		65.88	267.38
22166.7	20.22		26.58	456.67
17.33	23.06		6410.19	293.74
31.15	32.04		87.35	193.79
103.79	56.27		51.27	82.49
11965.8	30.09		2574.38	149.28
21.47	26.6		6077.02	104.97
30204.6	60.39		1663.19	409.74
806.96	140.77		68.37	66.43
44344	210.21		13122.1	131.93
29.53	48.25		270.05	160.8
81.79	66.44		90.075	243.61
15.62	15.04		178.26	27.1
44.42	47.26		317.88	37.96
306.67	304.45		2599.74	341.02
133.23	35.89		64.74	25.77
55.98	31.09		41.83	30.59
29.24	25.26		213.16	193.39
421.4	32.46		16271.9	84.56
23171	44.24		513.78	98.81
378.12	369.25		6368.7	25.19
23544.2	54.72		2291.45	95.96
251.28	108.7		556.66	464.52
31.86	31.86		18180	159.27
24196.3	40.06		393.25	175.65
85.2	98.06		12.88	8.78
26751.4	406.5		15.11	10.53
110.93	333.05		1203.44	329.25
20.89	19.12		1750.94	182.97
457.545	262.435		302.31	71.35
668.67	139.79		41.23	23.5
1148.38	312.06		23350.9	303.795
1117.87	488		698.27	332.4
4035.75	407		105.03	157.55
72.51	68.44		40.255	49.475
91.33	88.61		8.75	15.29
170.95	173.53		31.82	57.37
510.87	211.99		32.61	11.91
1114.89	477.14		594.65	403.11
76	294.7		45613.1	414.57
212.78	208.58		221.88	195.21
19698.8	127.86		303.86	382.84
1354.54	313.73		36.03	82.21
111.21	122.75		17014.9	216.35
1193.52	34.23		66.36	21.29
1054.85	307.28		14.73	10.86
204.11	204.95		5592.58	132.35
3.5	3.34		589.37	55.59
20.28	20.82		66.56	140.8
95.97	100.41		43.75	32.02
773.59	186.48		197.18	101.12
419.13	135.92		6050.84	74.9
34.73	41.63		2852.7	427.73
374.56	374.56		457.12	66.01
2002.22	96.255		5.22	31.48
13177.6	33.01		355.22	277.24
2489.57	47.83		19724.4	33.92
738.96	43.69		56.73	73.87
77.5	77.5		76.45	76.45
1147.97	222.3		28636	95
10554.9	57.53		224.32	363.6
226.71	133.3		440.02	289.31
58.81	31.94		41.02	36.62
231.01	203.85		16965.1	14.15
11937	110.97		17.015	163.69
64	163.59		32588.9	102.97
12.5	29.74		372.14	42.23
82.04	402.5		372.59	187.28
41590.4	212.16		101.1	49.61
1180.33	421.52		95.465	294.285
34.61	34.61		40.88	48.87
5148.59	32.1		196.71	196.31
16.02	11.9		1738.88	110.39
302.75	250.98		66.4	146.51
153.06	88.61		228.48	228.48
268.35	425.39		83.14	83.14
279.73	185.59		544.45	156.18
51.755	33.885		235.25	292.84
10574.1	104.64		219.57	84.69
4593.29	261.74		1041.82	279.97
260.42	498.16		137.45	116.37
40.265	43.115		27.99	59.44
21421.9	480.09		38.28	98.89
51.71	21.04		44.33	44.33
59.44	63.29		765.48	467.25
220.43	217.46		521.26	146.56
76.74	293.96		524.1	296.07
265.31	139.02		234.81	304.92
17180.7	29.14		22789.5	289.24
10592.5	330.07		1827.71	369.13
35.59	29.46		468.33	102.37
176.32	242.24		108.665	187.065
5294.56	187.49		60.07	113.69
39.64	143.28		12157.6	111.005
58.58	44.26		365.96	478.98
22122.6	46.44		24719.5	268.59
385.71	186.17		417.26	336.62
113.67	149.25		17.39	17.65
80.35	48.2		95.48	88.69
26417.7	224.35		269.56	224.77
57.96	57.96		601.54	289.11
1406.81	425.66		162.41	100.57
35018.2	284.34		1317.64	449.36
54.65	234.2		578.96	136.24
88.69	102.14		343.53	293.01
22057.6	73.52		108.98	297.42
170.9	75.64		181.79	226.24
18397.4	275.26		21885.5	31.38
2051.41	427.07		227.45	216.35
3746.11	136.46		223.54	394.4
129.23	204.35		29.37	84.47
136.22	253.42		210.65	175.97
299.14	423.59		1700.4	362.2
21.98	38.32		715.85	483.11
920.495	282.505		30119.4	40.79
205.44	190.29		29827.9	119.17
41.33	70.81		64.78	48.01
13109.6	277.54		64.59	146.3
260.62	254.15		2512.49	280.96
19.38	47.24		1298.48	304.17
29.32	280.11		131.72	71.78
22748.4	94.82		76.04	82.18
311.03	186.31		184.96	274.12
72.64	190.75		182.66	119.75
840.33	335.18		538.09	104.92
86.36	258.49		3643.81	102.84
2342.26	71.87		427.81	458.38
59	19		26578	328.51
14510	166.6		7873.36	428.97
552.36	462.92		159.74	62.8
14142.6	290.95		24334.7	52.39
1195.64	312.82		323.26	417.71
664.75	84.02		1722.37	218.35
772.52	269.68		32893.5	257.12
771.75	349.21		55.29	73.22
318.91	35.02		264.39	132.63
221.85	174.92		91.92	157.17
296.47	69.64		26057.2	78.54
486.34	321.52		24534.8	159.93
55.41	58.02		27927.6	321.97
9.48	339.74		646.62	62.73
273.43	337.54		3183.66	233.26
35809.4	473.03		6.64	12.02
2405.53	376.095		41.82	132.31
524.16	454.54		32.76	50.57
27651.9	136.37		131.36	135.22
4859.86	114.27		4731.4	218.8
135.97	135.97		1228.01	82.65
230.845	249.935		1278.33	473.56
1954.19	157.23		355.62	355.62
495.38	495.38		18.24	76.49
125.09	46.31		75.19	310.43
486.245	367.955		117.84	42.05
1429.38	299.02		35535	440.66
100.52	109.79		2665.36	333.19
110	68.7		23.96	199.44
33850.3	434.55		17.91	18.53
200.07	60.82		12.6	32.33
34.97	495.35		1029.15	209.63
16873.6	145.74		1753.33	283.55
155.71	70.26		377.54	165.22
288.93	126.22		300.26	164.47
162.1	188.97		300.26	293.4
314.49	314.65		9837.16	175.8
1712.18	456.33		243.09	12.37
179.81	158.43		99.21	249.41
1182.37	152.04		25153.8	104.1
17455.6	463.36		225.86	236.15
97.61	62.7		119.33	379.66
160.19	119.91		157.87	148.67
160.19	160.19		16485.8	436.44
567.48	177.65		827.71	324.81
20082.1	262.55		1230.16	482.03
291.08	201.94		664.55	461.12
197.59	176.21		180.435	340.025
1764.92	296.24		157.49	90.91
2268.1	180.18		18.8	56.49
361.88	296.9		236.97	236.97
121.58	40.52		140.07	291.91
31151.5	110.08		570.67	329.09
45.4	68.47		142.54	164.4
745.55	161.1		28.725	264.585
3217.01	240.68		396.41	367.73
236.84	94.01		390.035	181.755
386.95	333.82		309.67	342.9
322.55	277.18		98.3	304.15
31255.9	461.29		552.025	189.88
79.23	83.88		951.42	348.44
432.59	421.97		589.78	155.55
700.38	354.57		512.18	402.3
3307.11	329.83		62.66	89.21
179.52	293.36		221.08	250.29
195.52	494.02		610.45	408.67
38.28	134.34		30248.1	135.48
302.4	103.12		1773.52	334.9
309.9	175.12		406.31	40.54
97.85	93.58		359.33	359.33
21062.3	464.945		449.44	466.6
276.09	162.79		8672.53	62.99
285.5	279.6		14241	257.4
330.36	135.19		179.63	195.45
330.36	425.01		310.53	402.1
1574.48	291.62		662.65	260.83
2443.38	341.98		748.27	270.08
37.92	43.86		87.91	103.48
93.83	93.83		280.64	174.49
185.03	80.85		36.66	462.54
152.07	245.35		546.41	254.32
21.01	442.48		657.45	371.59
249.42	394.69		257.08	352.95
4862.07	283.58		1346.65	359.91
26348.9	172.51		29795	222.28
104.49	138.44		288.4	367.26
80.68	149.45		83.42	45.67
18.09	19.35		69.25	50.07
243.61	269.18		196.53	244.49
30.92	30.92		2949.08	204.29
3115.93	211.175		91.49	75.05
21.075	18.92		467.99	242.88
8.41	7.17		85.08	23.11
944.567	165.293		41.05	96.31
95.56	168.825		180.88	365.15
118.59	94.605		90.79	117.42
173.24	148.08		5122.64	131.99
213.67	425.74		255.6	140.23
313.01	333.61		31871.6	281.88
58.38	43.46		100.98	158.88
43.425	107.71		432.68	328.15
8.37	8.37		1448.23	365.09
420.93	404.52		205.93	42.76
16.575	3.585		457.61	493.94
4337.81	333.59		139.38	164.31
497.88	497.88		40.29	67.24
16.65	16.625		21.16	371.86
149.82	189.545		32.61	26.26
68.87	53.1967		1293.51	389.89
5.01	9.085		109.55	168.62
5.88	5.6		710.54	196.58
2323.26	79.74		17562	227.82
354.907	38.85		45.04	29.02
1216.31	90.0533		213.02	76.07
1161.53	350.71		214.14	214.14
3261.66	177.48		153.97	438.9
8917.26	161.19		106.9	150.45
1311.41	89.765		306.48	107.3
226.535	147.46		481.51	427.42
127.975	117.515		198.09	177.19
461.94	293.415		387.41	144.78
45773.8	133.22		61.105	82.615
74.65	108.45		306.45	306.45
301.59	257.415		287.72	352.6
259.53	86.46		176.685	222.94
34.955	41.415		114.1	114.1
29474.7	132.05		6677.28	366.86
1824.86	158.71		354.69	139.58
129.24	164.2		423.13	39.145
4.635	9.41		47.725	95.965
176.715	156.97		9.55	6.925
118.617	54.6767		142.4	142.4
427.14	427.14		3128.75	74.63
95.29	95.29		2202.01	103.84
516.27	153.365		45.44	432.49
203	268.8		2402.51	61.97
264.78	367.21		336.22	479.27
7922.33	265.28		78.365	153.905
251.97	42.21		78.035	55.965
442.31	63.84		7.205	7.205
12995.1	56.98		324.59	205.07
380.34	444.56		12139.1	59.345
94.66	176.47		29.21	145.63
140.53	186.62		15.32	87.95
83.35	142.47		38.865	22.505
43.58	137.73		234.36	127.83
407.88	198.13		107.75	62.145
42	42		161.87	137.78
241.52	50.81		151.26	40.45
2353.31	33.69		368.87	403
142.59	290.64		195.09	261.55
28.61	46.2		52.08	15.015
240.88	139.42		1389.95	387.01
223.35	208.65		12620.8	394.64
21.37	70.42		28633.2	135.37
106.37	199.24		455.965	61.07
18.94	13.98		1886.83	43.86
46.64	24.03		271.033	55.2267
395.81	188.83		31642.1	263.16
70.42	61.17		166.34	215.73
857.81	449.3		8788.06	97.48
13661.5	5.2		50.6	83.225
32870.4	367.09		26254.2	466.67
23.95	15.63		8.53	427.37
377.46	321.22		243.85	157.775
616.71	197.66		36201.7	118.63
46.39	45.04		8694.61	259.3
37.72	14.89		37.91	199.74
263.16	354.01		30834.3	202.69
86.59	90.81		418.4	334.56
36.85	60.29		61.26	24.97
68.18	159.04		1214.04	124.66
32.69	296.08		87.31	44.25
163.56	426.12		141.34	162.49
25.68	16.56		88.48	12.38
887.11	482.95		130.97	93.16
901.567	289.79		288.38	314.87
792.65	124.44		111.12	471.42
19919.4	20.75		142.75	168.05
14.37	53.37		31.16	32.59
2349.91	257.87		41.54	423.03
85.32	259.38		55.19	48.71
822.59	214.62		60.18	47.41
26370.9	208.65		361.26	126.25
146.57	62.13		418.23	417.45
457.33	481.19		10531.2	145.03
9188.56	196.05		15097.6	82.4
887.09	189.245		199.98	174.76
24.35	24.35		80.12	8.11
143.55	250.07		1982.7	142.67
252.84	387.19		24.69	10.66
275.45	76.2567		404.15	111.76
1265.84	196.15		33.79	50.31
584.01	61.37		44.8	10.77
1430.17	117.555		3283.9	75.575
2199.32	63.39		53.77	63.52
766.11	34.18		175.69	215.68
231.03	144.93		35420.6	177.93
68.23	73.33		364.62	257.61
262.75	262.75		55.92	134.36
62.025	87.85		210.43	63.32
109.52	218.39		69.17	60.32
3192.67	194.48		8133.74	54.09
120.09	159.28		83.04	89.64
237.61	237.61		6.87	6.68
3614.89	135.56		177.41	174.53
13.29	371.8		5695.41	140.51
509.1	455.14		468.05	54.85
1218.31	329.02		453.9	153.34
305.35	305.35		16576.2	24.84
234.855	234.855		53.3	416.31
95.18	37.125		6011.94	250.6
698	237.54		1031.8	336.945
659.38	377.35		44.835	213.275
131.11	131.11		345.63	34.06
83.14	86.2		370.97	241.73
3217.7	424.85		320	254.46
15755.3	61.57		558.17	207.94
1444.71	443.59		338.72	339.17
128.95	263.99		64.17	172.54
48.37	70.92		952.1	215.955
3478.66	343.96		594.32	379.68
27478.6	64.88		91.87	133.42
361.347	306.663		91.87	181.91
231.655	165.735		7.82	235.02
135.8	326.54		459.88	220.275
98.94	191.79		1047.63	172.84
527.43	132.465		278.81	365.3
125.69	228.18		364.13	118.32
23592.4	151.59		120.315	77.455
195.67	201.225		157.79	158.98
371.68	222.62		44.84	167.2
32983	218.5		26469.7	200.795
29.76	31.42		97.635	97.635
488.73	139.73		236.24	214.62
266.83	266.83		209.28	209.28
330.43	330.43		7873.79	436.2
34888.9	469.44		823.17	207.83
34630.5	64.19		7897.34	187.66
187.265	247.04		588.05	495.48
12.96	11.97		272.115	454.79
292.85	204.83		272.115	447.985
275.02	269.32		68.715	102.285
317.13	303.35		1186.93	133.09
34177.5	364.28		363.75	409.34
2797.35	294.46		140.39	54.14
1666.12	123.595		1500.54	47.855
1103.88	281.49		126.65	201.75
185.81	130.99		250	250
270.55	293.56		194.41	144.805
7.18	75.45		268.13	266.97
243.44	351.05		3856.29	402.67
649.2	275.27		85.49	48.56
81	73.84		865.815	61.455
8508.55	260.095		2160.49	39.88
101.91	132.85		29553.9	116.82
33015	93.075		156.67	256.07
1111.4	206.57		775.98	472.55
128.66	128.04		94.52	108.24
665.33	496.67		139.595	63.32
353.27	167.79		199.54	146.83
119.05	149.34		226.51	242.65
6154.7	161.36		9019.24	126.07
775.53	126.37		856.25	278.31
3821.65	164.05		16252.7	111.24
639.36	54.71		3171.97	445.23
1958.91	192.68		199.31	348.27
1068.69	367.24		33828.7	433.2
175.7	145.55		1870.87	485.56
664.305	96.285		170.24	144.91
189.23	182.655		2051.04	185.93
232.06	224.56		2128.97	170.565
4120.15	301.5		938.79	192.11
8381.12	147.91		36.695	22.56
997.045	76.205		37119.5	62.95
38.66	77.29		4350.92	119.32
5574.59	100.32		35.24	25.97
24354.2	77.71		93.76	56.38
30.6	66.66		496.14	351.65
280.66	337.82		448.34	477.18
69.225	103.82		20335	176.665
102.02	102.02		2592.74	311.11
12106.4	94.83		56.97	365.8
64.2867	64.2867		7635.03	401.05
163.91	163.91		4333.59	73.12
44.64	37.03		285.13	234.86
1495.66	312.615		261	337.15
330.285	297.845		63.3	89.82
225.84	343.45		46.49	27.51
1218.54	208.68		426.99	262.89
240.575	171.33		96.87	27.215
748.125	126.425		8.55	35.76
3355.59	62.58		104.78	31.49
1502.66	239		1411.02	423.197
240.027	276.803		216.2	321.86
49.81	63.18		336.16	399.19
24039.5	293.25		64.19	64.19
441.565	267.53		1891.49	104.45
667.65	286.25		202.44	437.12
61.6367	39.8167		93.51	89.64
4328.16	182.93		868.51	136.4
13.64	37.56		1149.38	279.34
79.455	163.96		84.0667	60.8033
2078.59	221.72		36.29	23.16
129.105	287.83		763.3	443.62
160.76	103.61		131.18	130.76
781.65	202.18		103.11	304.05
60.44	154.84		496.56	195.44
6684.65	322.21		2876.35	492.78
100.84	92.68		4575.53	284.88
182.65	139.4		13953.1	459.15
100.52	100.52		195.74	237.73
47.895	183.99		357.94	28.28
388.24	431.84		61.38	211.19
238.54	106.14		192.8	79.33
24.96	27.81		269.66	269.66
30.25	32.68		46.93	22.78
94.43	139.26		2555.2	295.09
251.725	149.65		9649.52	271.19
7348.36	35.83		291.4	275.53
284.36	241.7		51.53	371.81
70.185	113.755		184.09	225.18
1051.94	157.65		695.68	482.12
189.505	218.485		231.33	231.59
308.51	369.66		1164.47	273.87
191.97	141.83		196.08	130.225
318.67	25.705		248.59	94.41
829.885	446.575		475.94	331.09
100.105	78.62		291.86	291.86
59.44	139.19		656.82	82.7
275.505	155.745		122.33	72.45
2975.49	20.22		255.72	247.11
1348.46	286.62		89.42	224.16
195.47	105.98		14642.1	45.825
62.295	78.78		27858.5	376.9
558.315	230.85		4991.55	449.54
338.6	322.33		3897.35	163.91
766.17	200.98		234.4	383.75
168.84	262.64		143.53	221.96
49.38	40.52		115.05	151.36
51.47	219.31		15079.9	290.94
956.28	179.36		466.39	279.94
2254.91	244.89		466.39	436.92
16071.4	167.36		733.57	445.84
169.9	275.8		100.04	107.4
5395.83	499.69		21.8	18.575
93.08	254.45		99.23	121.18
137.62	373.95		99.23	112.28
514.83	413.55		11.71	14.405
29.33	28.05		68.14	114.125
3360.6	55.93		119.07	104.66
20422.6	28.86		27970	61.99
804.837	94.8967		28809.4	110.75
159.18	205.22		20.19	9.57
69.03	70.64		159.41	81.11
36.34	40.3		421.25	240.35
136.56	255.36		129.44	101.33
27472.7	101.11		28.125	40.52
175.19	70.83		1310.15	190.76
376.06	376.06		97.27	97.27
153.68	345.98		11.5	16.7
182.97	291.07		616.02	434
31203.8	61.36		1174.06	86.5
219.8	218.57		747.905	42.405
11.435	20.69		2511.86	30.37
201.06	147.885		82.62	65.78
28.34	27.345		22006.1	34.02
111.78	128.217		27224.7	451.17
9.425	22.755		70.115	40.035
8.055	20.695		205.38	165.365
48.58	6.5		29.71	22.27
3791.49	206.285		4048.69	278.24
7863.62	62.955		1513.04	129.89
33565.1	454.23		1185.94	101.765
36.34	88.94		119.56	52.46
16390.5	100.745		295.005	131.605
5845.94	84.81		116.23	49.75
40.265	10.455		23920.1	181.42
569.89	55.28		789.59	120.8
6.54	7.355		293.99	9.47
35.85	52.13		830.715	87.04
764.57	271.53		21620.5	117.27
221.16	191.55		65.01	18.23
1920.13	142.15		372.375	280.93
4.365	4.365		5236.57	235.01
63.115	63.115		4629.86	303.74
772.52	362.88		58.405	19.49
76.68	43.26		130.16	130.16
85.25	80.38		37859	429.77
6993.84	365.66		19394.9	45.98
26.53	58.39		51.72	56.23
21.32	8.105		4600.32	140.365
382.13	339.55		1203.74	151.85
9977.15	16.23		239.11	235.62
6896.83	199.49		561.845	44.795
28.43	38.24		184.12	108.6
1461.37	294.98		30.18	47.08
31.915	98.11		992.485	24.42
838.725	56.465		151.525	154.87
15277.1	268.68		189.595	189.595
5.94	3.91		248.86	248.86
27.7733	54.1633		3012.11	239.81
128.855	81.55		59.155	94.075
34.42	44.47		56.24	6.625
129.63	189.29		298.985	286.815
2175.51	16.155		4464.9	56.995
226.385	221.435		147.625	283.665
216.545	258.815		44.24	129.58
16.825	25.88		51.9	37.91
175.15	396.11		15.92	62.22
22058.6	38.08		21.8	89.63
252.53	266.79		11.04	39.99
22184	307.19		66.88	161.22
5.39	106.85		744.84	110.385
20146.1	55.75		11990.4	59.62
1512.3	71.75		351.55	322.93
19.9	27.005		97.4	27.8
74.18	357.42		35.59	191.36
102.99	495.14		114.78	95.42
26418.3	78.15		106.52	124.94
60.04	184.5		293.24	146.38
89.17	349.12		48.65	72.37
1170.66	83.56		663.15	301.98
37.17	27.5		1072.38	210.14
17.245	43.05		651.455	43.48
165.1	26.28		14946.5	64.94
9.655	9.515		267.69	163.7
14620.8	276.5		579.88	157.545
13.415	8.765		384.68	479.02
3432.21	76.74		530.72	29.08
386.05	115.105		1923.52	493.58
12.675	10.92		73.2	71.76
17.5	16.18		2066.23	193.31
4607.85	161.855		1378.47	107.145
164.2	84.47		31680.8	26.395
22.12	20.77		57.855	32.45
185.79	143.78		116.17	274.53
11.61	79.13		132.78	132.78
377.575	49.385		1260.01	162.63
2849.55	454.42		472.27	472.27
8455.4	113.68		30.18	56.07
1545.41	163.975		566.69	56.22
1705.5	217.72		119.88	196.84
95.09	303.83		28.275	26.17
2092.83	116.18		4753.77	154.66
359.695	200.335		193.11	251.81
189.48	26.035		76.54	63.01
125.69	169.06		1866.58	364.18
44.73	109.21		1443.66	180.88
26.87	25.6		497.745	67.675
2871.75	178.67		2707.48	337.04
88.51	97.39		144.27	92.53
54.29	48.66		666.28	414.87
313.98	46.07		14209.2	318.78
571.77	102.66		17.76	18.68
300.625	134.945		162.95	308.82
21.455	8.84		301.74	119.937
10991.2	319.135		3572.26	371.53
183.88	175.71		66.14	60.17
282.23	427.97		683.94	302.42
4293.96	428.23		10276.8	370.26
315.04	396.28		63.65	68.06
517.115	54.18		312.19	255.93
62.71	62.71		64.95	187.765
2237.82	124.73		126.57	160.44
17864.6	152.77		336.4	59.555
24.68	47.29		208.97	178.17
438.75	438.75		232.07	314.88
230.23	73.77		25651.5	167.3
14985.9	95.815		661.5	329.45
100.69	111.38		192.7	122.04
17.81	14.21		21994.7	481.23
518.11	429.98		19068	184.75
27.055	8.88		31.97	28.49
48.47	30.93		317.15	193.79
285.04	162.44		280.93	295.28
99.71	161.11		13270.5	270.68
586.9	399.76		57.96	127.77
71.96	201.75		195.02	272.57
752.47	19		73.55	134.76
27116.1	101.445		364.41	489.27
439.19	439.19		36707.6	151.74
16.41	108.83		56.04	80.29
16.31	111.95		62.17	42.75
1813.9	163		22618.8	463.33
404.25	366.19		654.26	480.37
265.53	281.725		439.66	475.81
36.53	36.53		78.17	78.17
295.625	299.275		20.58	11.55
38.25	34.53		535.96	302.48
142.71	99.1		495.44	408.88
8.48	7.84		200.6	163.52
159.51	262.92		34.28	20.62
46.995	101.42		301.46	182.32
6994.22	193.505		309.47	270.91
251.68	79.97		231.78	211.61
38.51	56.13		108.945	108.945
26.05	32.06		89.89	46.36
1007.04	93.49		407.6	80.44
19238.8	141.913		20919.1	466.82
79.7967	33.2733		7459.55	260.6
3.68	21.45		1177.18	215.14
29033.8	122.04		3024.24	349.3
578.05	80.56		110.35	108.42
61.86	114.93		60.68	209.87
607.93	306.05		115.44	105.705
271.2	353.39		530.27	301.5
116	105.46		530.27	370.26
531.79	376.6		684.35	233.21
233.29	164.32		108.26	70.19
410.29	390.37		241	202.39
3624.12	219.21		35195.2	102.91
28.82	25.59		15473.5	385.15
868.56	36.36		78.33	58.49
12.645	25.78		31942.3	400.34
196.32	476.66		13.07	9.01
63.65	166.5		106.64	91.76
1055.55	98.56		7848.44	215
366.51	377.51		311.22	208.78
2822.34	298.66		212.07	212.7
6524.1	136.92		23.55	38.67
1376.72	122.18		79.21	14.93
1843.94	148.34		53.41	25.33
126.33	439.91		11.58	13.03
13891.6	155.33		43.96	138.96
262.93	406.58		484.09	332.64
8680.22	231.05		498.47	159.46
513.77	200.5		15.51	14.19
23.95	138.87		30.19	24.06
12190.3	24.27		336.9	77.19
769.02	430.6		9860.29	427.36
6.98	10.09		17608.1	94.45
44.39	66.01		12.8	12.8
12535.6	282.82		24129.1	101.53
319.19	74.3		203.43	179.73
2671.74	37.09		714.37	198.34
26510.8	179.92		28374.4	196.96
2893.45	18.62		5.87	4.5
283.47	211.28		439.1	170.62
203.82	114.27		136.05	159.79
7714.91	103.25		104.66	66.85
100.33	264		430.32	211.5
82.71	251.09		375.48	468.44
51.03	298.28		22673.4	55.47
160.96	52.61		561.28	258.84
186.06	373.49		43.47	52.63
206.01	374.46		20.19	10.7
89.65	92.92		469.24	203.53
242.875	242.875		325.57	417.46
272.55	423.03		18.31	26.91
675.03	288.92		2605.4	324.43
55.7	55.7		26192.6	494.7
535.08	301.06		26278.3	16.71
651.02	188.72		6259.33	416.73
187.62	37.43		1070.39	47.61
928.65	369.67		11696.7	26.63
443.54	443.54		1278.44	299.33
637.315	243.7		158.82	190.91
81.7	92		68.49	25.35
160.73	401.43		32575.8	406.06
16.7	38.65		3037.62	253.98
305.79	157.38		24247.7	316.19
29569.2	15.52		62.97	370.98
217.75	415.2		2391.17	91.92
3135.63	424.91		27274.2	144.73
82.71	78.07		177.58	209.79
649.8	334.72		960.85	364.82
164.3	164.3		24805.2	41.65
927.57	482.47		412.9	153.8
401.84	265.69		14872.5	30.92
20289.4	240.64		29.85	339.63
14.51	38.81		251.75	376.46
500.94	223		53.49	22.72
36.09	36.09		10846.5	185.05
281	61.32		424.13	443.68
421.6	39.51		712.81	245.81
39.89	90.43		203.18	225.33
161.32	232.87		267.73	401.69
297.96	291.91		27.71	197.38
17.26	22.31		437.08	92.76
4212.1	55.09		59.86	267.72
31432.5	129.31		48.22	47.82
148.9	98.02		82.55	37.77
2615.06	223.26		27.03	95.15
17616.3	427.76		31846.4	248.31
831.24	57.82		266.7	273.43
658.43	327.82		219.95	308.9
23.78	39.11		465.72	434.88
61.44	61.44		313.62	189.42
4029.59	97.57		27697.7	193.02
75.63	306.62		325.56	444.31
391.74	51.65		1024.16	112.96
23.15	41.45		264.96	149.31
61.69	148.08		47.51	73.94
1007.41	92.34		122.62	204.94
46.29	38.68		275.85	361.06
1594.36	81.41		462.62	454.23
22576.8	63.62		721.65	61.8
26528.6	213.03		121.87	121.87
27.24	17.02		12656.6	410.57
532.57	185.65		59.63	121.79
5904.87	110.15		5040.72	147.31
12.34	29.68		141.69	248.84
14.83	111.29		20.37	25.81
27804.9	165.35		53.19	300.1
1002.43	255.95		10298.1	7.12
217.11	244.19		1119.93	402.47
8697.43	128.9		12.57	10.63
99.65	98.61		9059.93	485.07
54.56	42.73		17669.2	22.98
755.99	110.72		2492.56	268.18
404.01	185.79		375.08	377.93
47.7	132.23		133.49	331.12
232.1	206.63		25373.6	41.16
449.25	448.9		474.32	474.32
27.08	27.08		59.55	96.49
11.57	11.57		27.6	27.58
75.54	27.26		165.29	170.71
47.53	57.88		23.68	16.06
1343.49	65.06		11.27	8.75
2581.32	354.07		482.44	246.37
59.07	75.73		239.87	152.82
13453.5	373.89		38479.7	471.42
33638.9	315.49		407.64	432.47
2824.72	410.71		56.98	284.45
30741.4	224.98		305.04	119.21
34804.4	289.52		492.51	432.57
33962.6	418.74		14.19	4.38
234.98	224.34		782.53	78.81
225.13	447.13		3012.81	230.65
55.92	71.96		3390.66	361.28
374.75	299.27		15.3	58.45
127.53	135.5		17147.5	285.14
58.39	58.39		2053.86	123.88
34568	470.88		55.03	328.31
347.35	232.26		10.71	13.97
78.8	79.58		189.28	303.155
38484.7	478.59		29.21	19.76
37004.4	26.55		191.38	100.82
119.65	119.48		108.63	63.33
70.08	55.66		83.31	125.84
1599.91	415.12		107.35	158.91
29909.6	478.59		21591	297.32
31587.3	138.81		2064.4	185.35
36365.8	440.43		74.97	36.26
1136.64	429.75		2726.08	381.5
102.55	138.88		8121.51	240.71
144.35	182.8		165.65	70.09
29314	74.54		138.81	274.42
73.68	75.41		2063.13	49.02
26.61	67.67		19589.6	10.48
102.19	320.19		29580.7	298.75
47.66	16.58		93.87	248.41
4105.42	378.86		45.58	17.36
160.96	37.34		643.66	174.78
170.63	72.31		47.38	291.72
170.63	109.19		157.33	83.81
32401.8	285.96		30484	379.49
108.83	118.77		10960.8	186.26
48.33	191.84		26589.8	34.09
98.05	74.04		22557.5	466.55
384.86	412.6		13.13	123.13
293.97	283.38		105.15	205.74
32.31	40.27		27.01	20.51
155.46	205.65		79.47	65.23
107.36	100.56		24482.6	22.77
181.26	397.27		267.84	393.01
10.28	13.24		8794.61	196.66
531.93	469.37		7663.25	438.32
32363.3	108.15		180.83	36.02
41.41	26.43		388.13	261.17
41.65	459.21		388.13	387.71
949.07	164.95		119.64	196
783.15	379.9		3129.19	268.09
773.08	397.24		1244.03	394.52
897.93	136.46		27340.4	294.26
25313.8	444.34		30378.3	124.82
973.59	347.79		39357.6	58.35
2751.87	102.25		42.7	42.7
677.73	353.48		38903.8	423.84
143.22	398.34		169.47	123.6
396.62	393.93		313	65.59
78.22	180.49		958.82	113.17
13801.7	99.86		95.91	48.52
35.31	30.34		529.98	163.47
201.22	227.37		9963.13	302.2
131.8	201.18		121.51	123.04
17739.6	23.74		20799.5	39.62
282.39	294.09		44564.8	183.84
2968.38	367.25		332.6	345.74
12.84	48.17		141.65	174.74
284.72	39.72		348.66	212.07
521.72	466.65		12409	51.36
95.77	109.74		1476.8	42.905
28.1	38.36		271.7	351
419.19	386.58		212.41	423.81
343.64	90.33		883.85	408.62
24996.8	124.74		819.185	120.53
117.07	76.11		228.66	66.18
82.58	26.73		795.33	223.49
11628.2	270.37		469.79	111.07
26779.5	29.77		7587.76	61.62
38.46	8.62		4020.27	213.57
74.09	376.03		539.2	57.79
36.15	67.13		34.92	37.02
7319.47	458.66		356.05	120.31
142.5	68.49		7013.78	322.35
77.53	118.71		72.81	71.73
64.91	62.93		27978.7	124.7
200.36	51.06		156.29	380.9
8964.57	243.75		725.13	275.15
745.52	474.81		510.13	184.01
1372.56	31.96		12952.1	178.32
45.19	48.26		126.175	133.885
15330.1	15.43		33.85	251.49
42541.2	426.2		205.73	247.04
3520	413.81		9592.9	243.75
89.64	24.84		32019.5	126.63
379.83	93.31		6130.11	335.3
17845.3	125.53		7.94	64.23
27.25	251.7		455.17	334.03
498.08	258.76		745.2	145.91
36.28	37.73		32471.3	65.82
393.34	19.71		311.46	305.09
17189.2	171.59		29334.3	49.35
153.42	310.17		92.85	82.56
85.29	167.51		554.46	454.59
9.97	9.77		242.32	270.54
223.72	219.88		271.08	380.705
216.43	131.18		1531.45	496.72
36470.2	115.83		4359.74	263.42
1238.83	78.53		19167.3	122.92
35.83	56.23		465.16	318.35
19302.8	26.16		28318.3	252.87
15.25	45.52		91.825	376.415
2011.68	359.79		1353.25	284.51
37900.4	196.6		1124.09	37.19
78.13	31.16		34534	397.17
362.64	300.65		297.21	111.31
1446.46	97.22		2066.39	70.04
869.14	453.05		28849.9	176.46
22346.8	78.32		4396.69	262.34
333.89	328.14		32.81	17.86
14.06	22.82		137.75	365.16
7.36	7.16		32268.5	203.68
59.39	63.22		471.37	355.79
10.3	10.3		446.99	446.99
282.63	282.63		186.46	187.06
15968.2	264.09		30533.2	44.98
85.05	360.29		101.65	49.65
1179.36	128.66		169.25	424.12
282.25	387.85		161.64	64.09
8.42	9.84		435.23	39.06
19.41	23.08		223.49	310.64
160.91	398.56		911.18	430.86
229.2	364.295		1952.62	153.91
42.07	47.97		76.07	110.44
24.59	43.46		514.17	460.49
67.37	138.96		79.46	83.84
23.09	14.14		427.55	113.1
34.28	26.67		68.445	79.78
34125	433.28		563.51	495.14
202.14	97.28		151.28	232.21
22601.2	118.53		93.35	63.53
94.37	103.05		323.71	65.01
219.75	175.65		4471.67	155.7
115.6	45.38		3445.36	267.51
12.74	10.57		548.48	242.51
10725.4	208.51		78.09	174.62
179.26	401.06		25795.5	230.67
915.57	222.38		241.34	356.83
484.42	248.29		4673.29	365.94
758.71	452.11		21123.6	139.83
433.02	180.38		29043.2	104.45
22438.4	85.67		6119.77	99.59
18223.1	473.47		78.59	41.11
118.88	97.77		327.54	278.2
28068.2	388.27		27015.2	143.08
400.09	382.39		52.99	148.02
439.75	334.52		8108.65	78.765
818.9	229.56		98.225	98.225
207.91	344.46		320.87	320.87
28637.8	368.58		6540.85	83.34
444.32	134.99		22.88	30.77
10.62	59.72		312.81	478.56
33.71	202.85		1966.55	482.73
113.49	113.49		224.65	246.23
14831.9	27.47		1619.56	288.38
16150.1	50.29		199.575	199.575
577.81	219.53		65.53	108.73
49.14	20.78		20.81	22.135
27337.8	220.48		135.975	278.94
3053.14	457.64		3960.78	114.77
1579.08	135.71		9200.59	245.47
328.25	279.4		1181.77	308.02
123.885	109.615		134.2	70.05
303	119.75		126.99	99.18
3425.73	140.14		42.36	42.36
496.5	134.7		5454.17	75.98
18356.9	177.66		86.63	389
1149.05	257.6		126.74	102.88
24923.3	255.73		264.93	277.65
93.56	93.56		12.9	47.72
591.67	270.23		101.6	77.27
21.74	11.92		37283.8	275.69
24.22	21.79		940.13	43.01
18627.4	116.19		8904.15	179.01
16.75	16.75		9669.43	133.9
26.47	359.54		26.85	39.11
443.06	171.71		22411.8	179.795
36.9	32.38		359.43	277.65
31858.8	237.22		37191.2	363.18
13531.7	43.4		826.665	212.74
223.34	211.76		17.68	17.89
55.28	55.28		161.015	163.555
28.28	45.37		19.07	54.8
11230	434.27		193.965	215.425
936.34	418.56		31.97	187.19
12376.2	37.18		228.64	96.205
7891.1	136.52		429.885	287.385
16.89	25.13		19.24	13.69
174.99	174.99		44.23	53.84
5503.97	209.71		84.16	61.87
100.05	157.95		60.82	67.25
273.4	92.5		3583.99	226.03
77.29	98.82		330.13	351.49
96.29	410.32		1300.35	431.95
216.62	216.62		33925.8	379.15
21549.5	491.33		550.57	254.81
2688.12	274.85		569.34	23.75
102.81	112.69		416.27	416.27
151.95	75.79		357.26	351.84
372.21	375.58		193.78	69.62
270.09	262.82		98.14	261.64
181.02	206.66		7086.55	38.52
28796.6	226.7		178.22	167.47
301.57	97.76		427.75	127.49
29.88	30.44		18.03	23.24
15157.3	154.24		142.73	129.1
45.75	89.73		213.88	246.84
159.39	441.24		109.01	257.03
18513.6	195.58		1689.01	99.93
246.56	195.75		111.18	111.18
14.5	24.05		104.31	154.57
349.77	149.57		562.5	455.32
143.65	143.65		239.535	44.1
273.57	125.99		1833.24	442.14
484.64	323.3		140.495	57.355
7222.87	403.89		531.86	445.67
41.05	192.33		64.105	22.02
25.21	34.11		249.24	119.29
466.28	309		9.75	6.545
196.24	80.19		61.38	55.72
3613.19	261.88		421.575	38.445
163.2	206.93		463.3	355.87
75.41	37.58		164.3	189.15
278.07	197.62		8.06	14.42
51.01	20.19		23.15	29.08
173.5	118.39		25.9	62.01
252.31	250.58		56.11	116.41
5096.44	404.82		62.46	62.46
11507.5	44.2		24770.9	394.52
148.72	170.3		157.15	232.525
91.23	56.77		78.305	289.95
646.59	393.03		52.72	315.81
43.14	37.91		125.08	84.71
11864.9	156.13		866.14	407.93
714.12	365.42		413.55	463.95
1075.84	232.18		82.2	93.98
176.91	176.91		154.92	50.39
233	334.66		7793.35	254.08
93.46	37.51		2316.71	231.2
13693.9	58.97		117.06	85.21
69.38	94.2		624.22	405.13
328.64	13.725		16614	15.94
83.005	192.415		28157.6	66.08
216.18	436.66		201.13	336.47
35541.2	456.3		150.71	445.23
211.765	211.765		15.1	16.32
56.26	88.18		275.68	203.08
8.63	28.945		66.82	72.66
127.59	55.17		22724.8	35.3
7.52	97.52		102.38	157.57
11.47	110.68		740.58	400.43
972.85	204.53		33860.6	290.03
153.6	353.64		1162.23	42.43
18333.8	117.82		116.68	116.98
2279.48	49.995		14927.3	380.48
18941	83.29		99.42	143.57
559.73	290.01		255.42	264.85
216	155.12		75.3	81.79
21703.9	163.43		5394.31	342.58
160.5	97.045		510.96	176.11
285.98	240.09		77.75	61.81
351.1	206.01		459.7	378.65
80.05	78.55		509.05	32.35
65.115	207.25		91.04	337.05
40.78	28.05		98.8	159.48
139.375	139.375		43.34	23.96
402.45	457.63		104.16	53.87
504.48	336.48		3784.78	232
18236.3	295.91		5117.87	8.97
31996.7	161.92		152.98	225.62
216.22	174.15		3158.1	58.31
119.45	97.03		252.41	306.86
88.78	144.18		545.97	421.52
54.35	117.91		84.7	119.36
2479.54	81.79		395.4	210.67
34.6	36.14		320.89	394.73
86.42	221.27		1380.84	280.54
247.82	281.32		78.7	90.21
485.68	423.09		29070.2	119.03
1344.15	290.86		146.63	125.53
1192.01	200.2		678.31	227.05
7839.11	254.35		107.78	102.1
29.31	213.7		248.35	309
13739.1	230.72		97.19	97.68
742.24	244.89		24.97	26.4
133.57	60.27		296.02	420.95
157.71	97.67		20104.7	314.45
8.34	12.49		1634.43	390.79
112.61	149.01		28522.2	211.97
60.96	40.32		24353.9	174.25
213.04	215.46		116.34	49.83
496.33	496.33		26.63	18.82
19.07	55.715		35939.1	380.24
116.41	116.41		340.68	221.18
70.31	88.23		122.85	95.21
45.72	60.86		170.28	119.31
27488	307.445		199.21	131.23
16718.2	329.96		22.85	12.85
17157.8	226.33		45.56	230
197.47	213.53		22.52	34.38
10161.4	20.75		245.77	439.09
215.54	46.7		77.04	49.96
1291.5	245.81		166.82	179.69
19.16	101.905		839.26	112.96
301.7	143.37		239.09	281.24
47.3	144.96		26292.5	58.53
377.53	171.89		258.88	296.67
158.285	211.59		504.63	444.11
208.04	127.32		37304.8	301.11
47.24	118.24		637.63	339.78
20.43	45.475		2120.23	192.28
130.33	323.48		38.55	29.98
98.955	66.68		385.88	269.98
96.19	96.19		357.04	382.38
162.44	275.82		26547.8	103.01
1612.29	137		28.37	107.74
342.64	298.81		326.095	300.695
32863.7	380.38		31.11	28.83
18741	37.91		1251.96	437.63
3755.65	313.15		1339.52	320.58
35973.7	451.57		2265.99	390.785
4550.64	239.85		10.41	69.93
86.96	90.32		299.5	334.72
1320.15	181.41		19.94	164.93
56.33	153.51		119.96	138.42
71.62	96.805		8.63	14.62
569.6	341.87		39.5	322.82
215.21	53.96		22744.2	57.22
982.91	7.04		124.09	150.44
195.2	317.215		20.21	28.62
2435.85	204.96		233.22	392.03
9.74	3.48		5625.9	406.73
63.75	88.34		11273.4	263.62
618.43	391.25		155.76	347.53
327.52	355.6		82.705	135.61
330.42	348.2		9791.93	44.91
17388.5	332.58		359.84	250.22
141.56	108.91		218.695	124.225
115.29	58.4		1036.27	414.01
261.87	291.16		7190.74	424.21
107.91	124.01		143.1	70.04
150.31	94.52		168.95	475.67
18615.7	24.31		442.04	185.31
20273.8	68.26		723.79	252.23
303.51	133.34		87.87	161.59
147.38	105.35		156.34	156.34
129.47	84.56		26195.7	426.63
40.96	51.67		427.34	43.81
2498.58	188.26		705.77	411.23
24541.7	331.75		24074.1	186.8
50.08	57.51		26450.6	70.42
201.13	78.69		12031.8	441.52
545.6	349.74		223.55	303.63
27.01	35.8		217.3	75.44
99.32	194.98		260.79	178.79
275.53	246.59		501.05	471.66
46.36	143.98		57.41	53.11
152.54	272.15		37175	358.91
65.64	80.1		51.44	54.46
30885	199.87		132.25	153.49
34124.3	151.71		22.15	21.86
7818.95	37.43		460.07	83.83
941.58	237.3		67.6	112.92
309.59	309.59		384.8	142.025
32769.6	145.95		85.53	131.13
105.32	136.4		30592.4	295.95
114.87	343.21		193.74	193.74
105.32	115.16		44.91	44.91
29277.3	227.24		310.92	242.52
308.61	389.75		41.38	17.12
342.82	342.82		888.77	313.84
112.03	331.81		211.99	18.28
116.91	185.24		933.29	250.24
125.06	132.46		167.76	125.97
59.16	39.48		84.965	28.465
3390.99	280.93		170.27	147.31
538.69	333.89		6269.89	141.41
6283.35	237.47		1005.66	480.62
639.707	258.84		725.92	242.96
303.17	147.78		107.195	99.24
2863.18	427.73		83.07	91.49
909.31	483.67		1043.75	332.63
143.56	89.01		147.44	19.96
329.01	30.55		480.56	420.73
12500.1	20.61		85.8	202.77
13805.6	146.84		125.55	83.78
8208.71	98.62		256.765	159.85
3552.95	54.75		317.73	317.73
601.34	391.87		19510.9	52.55
544.65	497.26		482.05	400.2
32666.2	139.81		28.67	25.45
415.85	406.61		78.68	56.45
49.51	44.95		24.48	228.205
1411.78	378.02		143	353.17
524.57	459.9		713.41	200.39
89.62	215.97		59.36	128.67
217.75	217.75		418.48	263.72
140.09	202.29		13.31	11.39
150.09	98.25		58.89	168.02
60.89	25.39		35.18	21.64
383.26	298.2		19.68	36.78
24691.1	40.38		98.75	230.68
8317.96	126.72		540.38	310.12
20157.2	192.39		623.435	225.81
31.63	54.33		105.9	122.84
205.29	50.11		610.58	345.24
869.81	155.7		962.2	308.74
65.43	270.52		48.36	93.265
57.28	49.78		114.65	62.6
4702.97	287.64		201.45	172.32
230.375	230.375		167.95	289.29
20648.8	48.19		199.6	297.36
1185.67	165.44		578.29	272.51
175.23	169.06		16.52	15.25
160.07	321.35		12679	373.34
120.31	108.03		877.39	367.83
175.23	118.55		91.27	70.91
232.2	126.56		51.5	94.01
1329.42	448.93		29.78	74.85
498.93	434.54		50.07	117.11
232.2	84.07		180.71	29.72
21288.1	30.81		14.06	10.63
1421.3	421.04		347.16	252.92
10.92	105.61		289.43	267.95
56.58	325.62		30448.1	246.62
25772.3	134.52		959.02	86.56
201.54	16.96		467.79	428.29
19332.7	250.74		545.4	438.67
58	62.1		773.16	405.02
5545.34	190.67		36245.2	439.21
28363.7	266.91		268.81	197.81
241.61	197.99		118.49	104.83
431.29	340.26		1576.99	294.29
363.23	498.41		671.105	57.255
737.25	336.56		4001.46	161.655
87.79	80.01		38.24	46.04
663.45	395.37		492.13	400.82
533.98	170.17		9.335	16.42
386.21	389.36		462.865	334.155
353.51	42.42		66.47	36.18
33.62	62.82		58.3	17.545
2093.37	130.49		1989.6	400.42
48.86	102.79		4.285	7.795
116.215	189.29		99.635	298.5
150.42	313.13		111.91	162.525
204.77	157.51		72.8	97.41
92.54	150.03		844.47	261.02
278.11	405.07		491.49	245.81
438.08	471.47		599.44	150.34
204.08	432.73		688.24	362.74
132.07	117.14		8928.17	391.86
29828.8	268.74		12.87	232.475
49.12	130.05		81.43	90.89
1092.09	282.16		1398.22	342.55
492.93	492.93		29793	48.25
464.22	492.71		77.62	56.41
504.03	105.2		1204.35	472.75
16911.8	196.61		28485.2	103.62
5858.85	135.29		608.995	263.945
567.37	371.67		156.26	62.59
27466.7	388.5		68.945	266.805
61.8	62.54		9118.53	310.28
32.36	47.08		114.38	192.66
24941.4	199.4		402.43	70.11
34.91	72.96		1812.66	454.03
371.88	228.36		320.47	236.26
202.62	318.86		25874.3	195.81
490.34	176.34		143.01	270.13
392.79	108.17		85.31	117.76
1701.38	12.59		95.66	146.32
98.72	63.87		412.37	110.02
106.155	155.235		102.39	44.88
60.81	343.08		109.04	50.54
14.86	48.65		35.29	171.32
18226	31.03		355.36	44.89
278.9	278.9		192.56	87.13
18.71	79.675		15678.9	176.28
31040.2	93.68		1059.73	70.17
7248.55	201.96		234.42	217.27
68.84	68.84		117.81	106.08
149.82	149.82		13.56	14.72
285.68	204.52		2919.4	204.26
23.31	15.54		8978.64	9.29
66.4	53.725		11.26	12.06
257.26	208.61		32.07	40.62
30535.2	87.32		61.16	83.25
287.17	254.39		22.5	60.41
3739.67	122.98		2277.83	258.28
405.92	168.32		5426.16	137.06
928.39	136.62		7.96	10.15
981.91	366.2		62.8	73.43
10476.9	272.04		73.06	124.34
22.15	13.79		73.06	93.46
9.21	16.52		59.56	57.37
840.11	38.125		31.34	31.34
50.4	23.99		20.5	52.5
95.55	49.5		138.16	73.3
89.885	161.37		52.5	61.09
34284.5	281.43		14944.1	125.88
31.96	58.46		194.13	194.13
125.16	90.89		80.26	75.73
18928.3	29.47		750.96	273.79
190.37	101.1		199.09	61.21
2134.49	340.95		214.76	68.74
1035.63	305.845		44.8	31.6
121.06	16.01		56.6	34.88
105.15	106.98		6075.11	442.9
341.56	260.24		28840	431.49
16.345	35.81		3555.68	18.36
480.21	486.66		242.67	37.47
17.12	232.55		961.13	12.8
38.54	31.81		44.07	38.88
253.28	386.92		487.56	88.48
876.95	461.04		85.2	47.01
17720.1	355.6		2180.01	225.21
1126	47.35		122.89	178.12
634.03	275.775		1802.85	119.07
12677.8	114.13		2654.51	370.76
131.585	270.8		663.41	37.98
15846.4	295.43		59.75	26.62
119.255	117.23		22361.6	466.27
11.32	7.7		11484.8	101.78
101.27	94.47		388.1	188.73
363.06	99.22		20.98	112.74
71.775	42.585		3449.95	98.23
30407.6	31.49		1844.48	230.38
152.81	161.93		242.76	174.66
23280.3	111.83		274.52	248.81
144.38	373.92		145.39	36.99
119.07	409.57		22.58	11.92
41.91	44.68		33.83	402.84
89.355	282.655		2455.78	161.37
224.95	48.57		28454.1	237.71
1164.1	251.57		9786.94	137.13
142.6	89.71		256.51	21.5
321.33	210.27		1438.53	187.05
385.06	226.39		630.56	293.04
572.52	30.5		276.96	134.01
94.71	134.88		241.24	413.89
326.3	89.39		61.86	66.53
762.6	325.88		1031.5	309.22
630.43	421.92		19755.6	497.57
644.41	151		7761.38	339.38
977.99	71.15		6051.36	399.93
9.12	195.95		260.28	126.37
196.35	258.58		90.52	91.48
283.385	117.205		338.86	381.08
46.88	46.88		9.4	15.88
198.67	198.67		93.48	180.09
297.165	322.695		16289	72.45
228.65	142.77		563.23	21.02
278.7	109.66		68.1	67.48
30726.1	267.8		47.47	37.12
10377.3	475.34		175.85	113.15
253.05	201.28		61.71	29.58
130.43	223.87		66	45.63
89.17	114.06		2905.4	366.48
347.72	352.85		1332.82	472.69
43582.5	25.45		527.02	400.32
20347.6	384.24		303.35	90.89
100.57	85.53		166.12	169.85
4395.31	402.27		551.94	149.48
45613.1	53.52		91.61	190.4
17.44	24.23		52.91	156.68
359.01	348.35		534.42	463.45
359.01	46.7		1269.44	79.56
51.61	163.69		143.81	32.18
132.66	72.93		606.38	198.58
32.19	100.6		18552.5	18.18
57.36	97.05		36720.9	326.7
2098.75	111.87		193.76	97.13
14.9	32.27		19319.7	33.56
35.57	41.63		13860.7	216.38
134.22	25.05		313.11	291.03
87.17	12.1		414.72	379.48
59.83	140.39		86.02	44.12
28.41	63.73		96.64	93.54
10.66	8.74		226.65	347.75
598.67	395.94		133.96	75.6
249.35	271.99		231.21	270.27
524.18	239.2		36046.5	163.79
12.75	15.96		413.72	343.43
67.29	94.05		30875.4	353.11
1773.96	231.89		35.22	38.02
341.14	454.38		1039.41	176.91
647.41	206.13		303.25	267.52
258.32	91.52		443.04	443.04
825.05	61.68		36.02	23.33
32269.2	163.92		1060.16	417.98
19410.5	54.36		13.15	20.68
74.79	194.49		30807.6	316.09
179.94	30.96		260.69	46.77
153.05	45.42		21.2	11.2
33020.8	444.6		130.61	130.61
102.64	263.71		4112.22	309.53
1114.55	404.94		704.9	50.2
2166.21	106.06		96.895	125
71.9	219.17		1725.96	433.54
331.81	119.02		54.34	45.46
331.81	408.11		39549.7	396.54
139.82	79.82		130.95	180.07
127.55	424.19		51.97	39.9
12.155	21.455		167.12	158.3
51.61	194.78		118.475	118.475
1035.31	377.04		71.73	406.26
1631.8	483.64		366.64	16.29
581.335	43.715		659.98	496.41
78.33	8.83		83.78	59.3
6158.03	32.41		1124.07	493.4
251.885	36.395		3111.47	429.26
16.04	43.98		25989	267.33
27692	74.36		411.34	246.29
26.245	38.03		192.91	146.95
279.76	309.53		1282.53	215.64
395.31	184.22		12364.8	396.44
46.22	59.65		25108.2	79.94
27605.6	45.26		6419.48	39.195
80.69	368.48		29.9	186.56
208.8	302.47		187.24	159.07
484.43	312.87		193.63	71.12
307.76	307.76		11471.1	112.23
179.94	63.54		13327.1	393.3
153.05	56.25		4003.43	454.57
151.48	374.39		120.62	21.99
17665	181.14		367.63	367.63
3520.42	197.71		26	26
208.27	37.36		33.73	18.19
30.71	33.9		11.12	10.66
122.1	144.97		294.55	285.36
13.32	41.395		21513.6	233.46
265.03	350.22		21513.6	18.72
34.16	70.79		6.44	23.38
376.49	99.39		91.63	17.81
1761.29	126.99		71.97	119.2
225.72	434.43		43.25	26.89
387.21	432.54		596.9	488.98
113.295	163.14		72.13	57.17
21300.8	213.77		7367.7	445.71
59.32	74.31		19.605	42.7
239.52	162.13		80.5	96.42
31.34	76.65		171.67	259.58
15031.5	18.28		73.5	110.54
86.09	115.22		373.69	101.48
164.25	348.29		327.47	129.57
584.72	150.25		33908.6	193.26
914.99	92.54		1356.83	174.975
6556.15	36.08		124.59	103.23
36.77	45.66		115.9	20.58
74.895	74.895		55.35	93.79
411.06	411.06		1274.41	274.46
34417.2	137.97		32.62	22.16
263.25	264.99		17875.3	61.19
261.51	261.51		75.78	100.32
228.96	152.36		20154.6	110.63
46.85	46.86		256.1	217.1
248.03	326.19		61.1	136.72
234.13	58.68		32.58	32.58
259.53	237.25		108.44	172.18
473.6	329.5		461.84	422.13
2487.42	354.89		29.79	53.02
93.67	192.07		29097.3	434.98
5391.16	178.64		14434.6	68.04
70.52	56.19		17220.9	92.5
200.54	143.39		3037.49	389.77
141.99	113.26		491.02	444.55
141.99	141.99		52.15	23.08
116.74	52.78		604.14	234.07
17488.5	60.76		31487	332.07
13853	20.19		160.79	88.56
85.49	25.03		983.54	136.84
510.45	258.86		19.97	14.51
21625.4	84.65		189.27	77.59
5834.06	103.55		57.5	37.46
34.86	28.39		232.58	443.04
1306.49	333.05		98.62	99.71
91.77	27.8		308.92	243.53
6503.31	11.16		482.76	107.28
16920.8	34.54		26516.2	243.33
17.1	13.87		8028.9	20.36
60.57	19.97		75.66	84.82
325.53	312.32		10216.1	10.58
8770.85	398.26		1026.1	447.75
31.52	9.82		166.9	124.34
3039.82	363.66		191.98	172.53
19757.3	33.37		166.9	166.9
2079.38	243.91		191.98	191.98
271.02	167.88		3194.15	143.32
181.77	278.94		1619.69	186.73
11962.6	441.77		3218.57	54.68
13.06	228.15		136.34	58.04
27470.3	101.74		17806.6	170.62
148.3	148.3		94.16	90.06
1843.24	402.33		94.16	204.78
340.73	420.92		6.91	7.96
86.85	48.8		103.62	157.52
23173.2	288.65		383.22	424.28
208.16	197.49		84.67	23.93
28.6	36.19		248.49	39.62
31.42	32.49		1034.96	242.4
15067.4	8.28		8570.01	60.93
147.78	73.23		4014.19	385.3
3170.57	256.36		51.3	7.23
366.19	158.27		206.73	294.73
245.56	230.37		25.94	44.97
13636.4	494.35		410.24	480.54
623.69	89.77		156.43	156.44
405.37	115.73		17480.1	327.71
251.81	74.57		19680.7	102.06
798.55	89.56		214.1	109.62
468.73	378.23		71.48	25.24
856.2	163.25		407.87	85.42
297.65	480.69		37.24	103.78
118.94	486.5		39154.6	151.78
227.74	257.72		35223.4	27.27
12.29	8.3		243.45	171.63
460.93	66.07		328.56	223.7
647.76	390.14		28.985	29.005
44.85	54.41		238.99	57.83
236.52	124.38		85.665	97.74
11.12	36.58		145.85	201.05
386.78	398.07		15422.8	42.395
390.21	438.95		9.735	8.575
486.76	235.38		270.13	222.1
26.67	82.47		769.01	449.73
15.77	9.01		34022.5	90.48
48.62	43.13		974.01	147.6
67.89	88.26		31454.7	499.32
15352.6	317.17		20171.4	253.4
294.11	357.96		486.09	354.36
403.31	384.02		206.79	95.28
235.5	381.83		372.11	149.075
222.51	247.38		87.62	134.46
391.53	432.22		66.42	150.43
367.52	355.14		207.82	268.49
220.34	127.44		163.045	170.76
109.16	96.31		176.66	197.04
271.81	293.82		39.79	212.75
593.54	447.85		10.9	29.26
31.97	45.05		224.47	143.633
74.6	64.2		4068.45	35.715
17.48	21.06		478.76	82.47
171.32	171.32		176.09	169.98
46.55	53.14		24027.1	100.995
36.43	375.88		83.19	90.28
293.55	95.03		315.97	471.92
1127.68	226.74		26147.3	145.52
177.28	260.16		5.25	169.07
15644.2	23.16		404.69	470.95
15499.8	358.57		126.1	126.1
2537.32	7.04		2175.39	289.39
21254	210.74		23024.5	145.01
24756.4	29.21		63.005	120.185
4848.36	396.21		1231.24	94.6867
2359.1	254.72		3142.46	64.66
25002.2	107.88		201.645	165.445
40.7	29.94		50.42	35.37
69.5	24.41		30.62	30.62
484.85	484.85		83.645	267.02
21.73	21.89		373.82	158.345
304.84	211.01		653.895	66.45
2257.54	307.36		389.24	191.69
89.28	68.53		130.375	384.265
89.28	109.61		24.575	24.575
86.41	127.61		41.63	59.08
210.64	26.66		52.245	55.825
268.95	367.39		206.9	206.9
20336.8	69.4		108.865	55.63
11.08	15.69		1502.68	354.22
30418.1	314.05		410.77	344.29
279.16	121.03		71.57	71.46
30401.7	498.1		16297.8	314.56
87.61	90.13		1968.75	204.08
69.49	117.72		20.72	22.36
503.43	319.28		259.79	327.39
212.88	405.12		102.68	493.89
30799	201.25		212.23	201.53
10761.9	320.98		16423.6	115.66
978.17	84.92		447.05	275.07
479.1	75.56		57.55	56.5
401.29	495.28		13000.3	215.75
223.99	344.14		53.08	53.73
364.7	442.77		18961.9	339.65
293.49	294.49		2091.74	117.12
60.21	60.19		18468.8	168.4
307.5	331.11		37463.3	146.75
76.56	20.97		21.14	48.39
211.04	104.36		309.7	219.1
296.64	296.76		94.73	97.99
22.35	32.72		43.95	31.79
897.72	347.08		16.07	7.99
342.53	173.2		15.85	10.45
554.57	479.62		165.97	80.49
329.26	98.43		68.86	114.11
141.12	75.44		2047.9	495.84
105.39	150.65		38030.2	229.01
66.31	64.58		4194.86	75.43
26.73	40.38		12337.8	166.3
743.56	401.99		53.92	65.3
37.2	37.2		15.18	16.98
1056.19	216.84		28608.7	228.97
184.33	425.6		16745	55.42
30958.7	73.89		22.26	21.81
373.57	373.57		10647	404.36
259.11	258.75		804.37	219
35344.1	100.1		24.73	21.86
3318.47	173.04		27141.2	212.12
39.77	30.44		41507.3	75.17
5382.19	475.28		60.6	27.3
203.09	17.72		28491	81.76
220.1	266.94		22.86	192.04
22608.5	291.72		212.18	160.94
121.87	67.89		7388.86	38.44
13614.6	364.04		31140.8	89.8
420.28	366.45		8539.84	297.33
214.99	306.56		322.89	61.25
19321.4	94.38		29651.9	183.05
18228.4	408.13		1004.38	25.78
32404.3	477.75		20.19	18.16
47.79	76.1		50.94	72.39
11569.9	145.95		18844.7	194.07
36.48	20.36		21561.2	463.98
150.695	217.225		15.82	15.92
201.73	181.52		61.57	58.78
246.56	164.71		49.93	48.81
217.82	51.32		1358.29	459.24
194.97	221.49		1873.02	154.71
84.27	166.39		530.48	443.22
1639.3	157.01		397.48	459.28
1606.16	122.61		300.88	458.32
3517.06	341.655		26256.4	34.74
56.75	22.13		39842.2	50.3
757.25	300.83		2510.18	281.92
27424	131.98		2712.55	189.25
170.84	194.78		226.53	109.14
759.79	122.25		102.36	289.42
2487.36	89.29		146.12	321.18
124.07	15.22		1909.6	146.05
2303.26	154.8		20244	439.83
18422.5	50.07		605	370.83
80.82	190.64		14082	460.03
359.48	99.83		57.61	38.08
617.21	295.62		1720.57	328.61
236.19	170.07		393.16	391.16
17138.5	50.87		2754.93	52.84
10038.9	401.6		503.52	463.64
684.03	375.17		6518.8	322
56.84	61.34		222.72	326.57
256.18	246.23		72.53	337.91
3959.32	384.99		176.365	202.845
252.22	275.01		209.38	163.98
99.63	110.51		377.005	279.255
7841.57	487.31		222.35	233.61
1323.15	176.52		28.79	19.34
2004.65	256.16		355.84	72.705
40.885	222.36		33869.7	363.8
10528.5	142.09		99.5	192.31
11.73	5.15		14.62	36.93
303.63	478.78		20639	206.31
92.61	114.51		340.93	146.12
19509.2	208.29		1897.86	172.85
16945.3	130.13		163.13	13.49
52.3	153.29		32870.1	165.18
71.73	81.98		92.75	118.22
132.98	172.88		4828.52	467.57
1047.32	337.56		1038.18	385.93
567.96	444.95		191.43	183.86
25.76	34.81		425.86	415.62
270.11	349.36		895.1	299.19
28607.5	201.91		137.06	92.85
94.39	88.36		35295.1	324.58
92.12	21.99		1778.78	415.04
600.47	210.825		399.31	67.85
910.67	287.08		37082.6	222.5
223.09	218.03		580.36	135.67
173.15	174.23		853.59	140.02
14.76	14.62		670.03	377.71
13674.3	95.2		81.01	46.38
9738.89	297.98		45.89	210.04
154.19	490.68		140.09	140.09
112.14	158.14		89.81	168.2
740.29	42.48		231.7	266.24
383.48	211.12		751.31	28.18
50.61	28.03		748.3	19.26
644.57	410.5		288.82	100
146.5	411.3		65.05	162.93
58.89	44.49		129.5	95.59
63.75	35.34		3112.65	281.61
80.85	166.91		321.93	321.93
439.905	121.455		290	66.76
145.86	107.9		381.51	298.75
475.23	354.47		571.33	161.48
96.14	105.43		22.54	27.54
20785.8	72.92		222.54	261.85
44.52	42.15		231.7	78.2
13.66	13.66		23913.7	299.81
413.09	484.48		624.67	217.75
522.85	261.805		32387.8	291.99
14.93	8.09		101.91	131.45
1181.91	313.82		182.07	183.47
55.89	19.86		19.05	89.73
246.01	210.42		259.51	185.48
391.3	380.77		129.02	404.12
8.56	7.85		259.23	259.23
1540.58	254.325		117.96	122.26
14294	170.7		223.37	143.17
68.72	103.8		19518.1	497.39
10403.3	409.67		7720.76	454.5
136.38	60.85		835.37	60.3
76.48	76.37		297.87	400.12
319.7	262.19		115.85	237.26
553.74	316.4		151.18	116.66
29425.9	147.15		41.2	135.6
2782.58	155.43		18535.5	204.31
699.45	119.89		9299.78	80.62
881.78	373.28		44.23	89.48
233.49	283.38		56.48	257.96
259.57	209.32		967.96	209.47
128.3	114.68		319.65	385.31
104.29	133.11		198.54	244.42
17188.5	70.14		216.8	370.16
69.05	270.31		727.69	114.36
27059.4	90.93		172.39	109.16
2120.82	286.32		524.03	56.31
146.33	47.74		468.84	446.13
15.86	18.07		1285.36	457.46
2404.2	91.4		103.98	227.02
4562.03	24.1		7009.3	382.73
199.61	215.93		26363.5	381.48
139.79	139.79		2164.97	187.96
149.28	149.28		37062.2	131.71
157.03	153.27		123.3	180.63
11.21	10.8		27.59	12.44
542.13	173.09		464.04	164.89
245.46	76.18		96.36	95.18
199.83	77.04		546.16	170.44
24070.7	419.65		1235.98	205.47
50.05	52.08		161.35	283.15
222.195	402.195		422.05	103.86
25984.8	49.45		495.11	456.19
28.67	34.86		228.97	102.56
381.77	392.88		7948.77	324.32
13.18	15.66		166.14	146.5
177.34	150.03		52.81	40
1181.47	332.28		13881.7	13.57
45.7	45.7		418.97	89.33
124.4	94.39		122.56	176.38
152.37	391.71		626.17	200.07
721.74	437.7		2921.39	395.99
49.77	46.38		495.9	363.1
[truncated: 3,709 more rows]

## Sheet: Patient8
Supplementary Data 14.8. The Binding Affinities of Predicted Neoantigens Within Patient 8.
Primary tumors			Metastases			Shared by primary tumors and metastases
Ref	Alt		Ref	Alt		Ref	Alt
51.72	116.42		744.5	381.7		667.9	489
196.42	196.42		133.8	80.7		6822.8	216.8
350.25	311.38		258.9	386.8		88.1	46.2
217.5	217.5		9207.3	232.8		73.7	95
102.53	186.9		32492.1	210.1		352.1	188.2
197.48	98.53		22505.1	333		63.2	272.3
279.5	167.55		311.8	79.1		438.55	262.1
573.86	327.29		573.3	354.5		186.4	262.6
27.87	25.54		26.5	59.5		35305.4	334
31.51	27.64		19897	477.5		12734	22.9
55.59	56.69		35.4	48.6		273	245.8
605.4	430.12		48.1	59.7		16250.2	414.7
30088.8	67.84		365.2	89		50.5	76.2
65.4	22.79		40.6	58.2		108	49.6
27646.8	483.02		5772	105.6		20.6	15.8
38.22	141.26		620.1	445.2		628.2	348.6
586.56	312.71		28.4	29.6		35808.3	345
34802.9	423.2		1589.9	475.7		26971.4	97.4
176.84	181.69		26664.4	17.6		144.5	159
243.87	161.56		18951.8	301.7		1447.1	223
64.92	148.94		354.7	61		441.3	133.9
495.39	293.23		139.8	108.6		239.1	86.8
4562.73	246.91		453.2	394.4		7.7	3.7
181.96	110.29		206.6	234.5		103.4	206.9
13.23	8.64		251.4	159.9		15.5	214.5
32098.2	92.39		358.7	255.3		26571.1	268.8
72.11	112.89		32.3	27.1		1092.3	53.8
852.07	203.91		34.4	30.7		36421	475.2
1674.29	469.12		126.6	49.3		43.4	62.5
14.25	32.4		70.9	78		30820.3	293.1
21793.4	44.03		121.6	170.1		447.3	154.2
3058.99	180.7		711.4	448.6		114.9	429.1
3487.29	188.07		4739.3	465.1		78.2	238.2
3597.24	78.53		118.9	249.4		25319.3	58.8
12051.2	324.72		34112.8	206.3		27554.8	75.4
220.03	134.57		4.3	10.9		8898.1	405.2
438.75	449.71		48.4	345.8		27.7	27.8
18224.7	107.79		15003.9	223.5		33742.8	39.4
1303.28	378.64		624.1	198.1		484.5	127.4
17953.6	30.17		127.6	48.1		91.4	130.3
678.99	408.47		53.5	38.8		23797	69.2
365.64	341.55		17.7	41.6		15712.4	86.4
1367.43	408.23		293.6	244.8		7223	153.9
20492.3	150.11		31.4	75		368.5	269.3
34.54	20.89		28431.9	23.1		3900.1	491.8
240.37	294.86		919.2	74		20.3	68.3
234.66	243.29		72.9	70.2		6	5.5
12754.9	22.56		227.6	213.6		667.9	489
34300.1	485.31		33.3	18.7		6822.8	216.8
205.57	160.27		719.6	445.2		88.1	46.2
388.16	88.42		153.8	110.4		73.7	95
361.66	176.46		535.1	395.1		352.1	188.2
19.61	86.08		2152.7	89.5		63.2	272.3
170.67	309.66		535.1	161.5		438.55	262.1
370.63	32.9		4696.9	326.6		186.4	262.6
5282.27	133.65		111.9	173.1		35305.4	334
21622.4	199.9		236.6	227.9		12734	22.9
37.97	21.18		24.7	17.3		273	245.8
15.01	80.4		599	146.6		16250.2	414.7
1459.1	394.7		27195	227		50.5	76.2
16888.9	98.09		175.4	131.8		108	49.6
21649.8	90.21		132.55	204.2		20.6	15.8
36192.7	36.57		159.45	148.45		628.2	348.6
1090.89	238.92		42.2	39.5		35808.3	345
326.02	81.4		476.8	251		26971.4	97.4
8.74	17.77		109.2	79		144.5	159
1998.12	56.17		26.6	15.5		1447.1	223
5664.19	90.88		151	34.8		441.3	133.9
11251.9	152.98		5.8	21.8		239.1	86.8
4040.25	435		39.2	91.9		7.7	3.7
4018.49	175.96		93	81.6		103.4	206.9
1675.33	12.33		393.1	65.7		15.5	214.5
99.24	105.07		25.5	13.2		26571.1	268.8
144.02	81.03		556	239.6		1092.3	53.8
177.01	33.32		821.6	490.5		36421	475.2
794.11	267.91		9034.9	37.1		43.4	62.5
860.67	325.23		272.3	186.6		30820.3	293.1
429.5	308.23		1621.1	296.8		447.3	154.2
36352.8	234.59		38.4	27.5		114.9	429.1
334.89	384.97		3111.5	235.6		78.2	238.2
109.52	120.93		43.2	55.6		25319.3	58.8
79.03	84.21		14.2	10.3		27554.8	75.4
64.88	23.86		33229.1	246.2		8898.1	405.2
102.91	226.64		131.8	29.5		27.7	27.8
153	213.45		1442.6	8.2		33742.8	39.4
24.15	16.84		105.2	74.5		484.5	127.4
25981.7	72.12		41.2	20.3		91.4	130.3
342.86	317.03		42.35	109.5		23797	69.2
590.16	229.03		10.7	9.8		15712.4	86.4
834.93	408.66		10.7	14.1		7223	153.9
359.05	198.78		4	7.4		368.5	269.3
86.27	75.78		9	10.1		3900.1	491.8
97.34	134.01		908.4	382.45		20.3	68.3
340.51	447.42		583.4	240.8		6	5.5
115.04	140.48		15651.6	87.4
35555	295.81		3607.8	167.3
381.48	481.21		33467.2	431.5
2689.9	343.18		41475	498.5
40.32	28.61		16842.9	154.1
136.28	116.85		29942.3	51.2
36075	52.32		3.2	136.8
7476.68	477.5		11602.7	14.8
178.81	64.61		37.8	39.2
418.55	250.81		1895.9	115.9
28.41	32.96		272.9	138.6
212.31	211.89		6287.4	102.2
128.5	103.52		4.7	4.5
32092.3	141.69		480.9	152.9
27	25.43		87.9	269.5
1258.71	407.08		191.9	191.9
141.47	143.33		468.2	380.4
589.2	495.12		297.3	39.8
544.85	433.81		128.3	82.1
45.33	141.93		2074.2	397.7
119.19	210.17		3295.8	470.5
245.7	245.7		87.5	36.9
2128.55	427.17		178	48.5
3167.62	356.78		173.6	209.6
328.53	98.1		72.4	48.3
32397.6	79.85		476.9	10
41.37	45.29		38098.5	141.7
384.15	120.74		33.1	34.3
31108.8	79.23		128.2	87.5
361.73	224.82		429.2	310.6
361.73	169.27		14.8	8.7
38036.8	246.94		122.6	91.7
444.31	209.51		390.1	169.7
52.99	76.43		592.1	245.5
280.92	357.82		8976.2	319.2
280.92	222.81		717.2	485.7
11829	247.1		865.65	213
15.74	15.74		656.2	283.2
3948.07	178.73		99.2	51.9
49.42	174.43		39.1	20.6
131.1	475.04		746.6	297.1
568.63	209.47		524	274.4
128.26	205.62		32740.5	243.8
1085.58	215.78		267.4	175.4
34950.1	248.06		587.2	370.2
1540.74	105.83		928.4	288.8
3747.41	483.38		8.7	19.1
862.01	198.74		605.7	330.3
14.97	20.39		396.55	454.85
259.5	41.65		191.5	155.2
422.76	412.1		91.15	181.15
79.1	42.45		165.2	213.6
62.83	36.97		811	401.9
385.79	187.98		203.5	59.5
547.91	369.18		4	2.9
30151.4	270.65		7.1	5.5
201.7	288.38		17528.2	408.3
433.05	225.19		3084	57.55
415.74	42.02		93.45	70.75
1854	183.44		26.6	27.3
31966.6	270.45		185.9	287.4
65.235	70.7		663.6	498.4
28118.6	354.91		48.6	169.1
43.2	33.42		21709.3	14.7
9762.1	369.02		13325.7	180.8
378.87	28.46		18.8	14.3
336.22	235.68		1936.6	10
10611.7	18.99		507.2	269.45
2425.83	71.53		33999.3	443.4
193.88	238.68		179.55	167.35
8859.08	111.72		30.6	28.8
69.96	49.64		55	37.2
21027.6	472.44		17723.7	36.7
42.58	44.8		972	356.7
186.34	77.55		202.6	229
353.18	295.75		8732.1	400.3
59.86	55.86		16031.2	403.2
260	250.05		54.6	185.2
28661.7	197.04		260.6	132.3
6620.74	285.08		3596.2	10
491.04	188		27992.7	299.8
414.03	438.29		424.8	324.7
798.95	312.33		382.3	396.2
17.14	17.36		1527.9	51.9
230.725	228.315		1642.5	343.1
157.35	218.66		15021.1	332.6
13.59	4.78		65.4	100.6
912.26	255.82		118.5	103.7
24.19	16.61		50.3	50.3
5.23	3.32		8996.05	20.45
170.51	62.61		185.7	156.5
326.97	402.24		235.3	174.5
27547.1	351.56		509.5	133.1
3.93	32		271.05	99.75
71.57	33.34		72.9	76.7
37.23	52.2		1909.6	7.3
2174.1	193.98		38205.5	36.9
133.97	127.31		818.4	255.3
143.67	59.88		470.8	247.8
75	107.28		129.6	210.5
12957.9	286.88		412.5	268.8
147.05	177.43		33721.6	144.5
1374.24	341.85		641.9	249.6
17.82	17.7		506.5	270.5
95.98	62.59		330.5	263.2
15574.2	25.19		273	174.8
38784	397.53		22.1	30.5
8.55	13.65		16409.2	190.95
491.92	81.63		560.1	301.8
256.38	16.54		36717.3	377.1
4026.19	24.86		9.7	38.8
55.89	67.67		22.3	20.7
2563.62	171.137		1403.1	134.7
58.26	103.58		1187.7	131.2
216.44	56.11		101.4	13.4
87.41	183.28		997	328.9
2331.19	36.1		422.1	119.3
11820.5	291.81		1630.3	299.7
11386.3	119.955		2428	34.3
13.05	8.91		4782.4	225.1
750.18	497.2		33.7	65.65
8036.2	308.12		32.9	9.7
92.98	483.28		20.8	24.2
283.63	177.48		5598.7	288.8
94.9	120.52		64.9	79.6
7801.12	199.45		422.6	250.4
24214.6	218.84		53.8	60.5
115.85	246.5		58.4	100.2
288.17	280.08		36734.4	76.9
38.06	31.22		217.9	310.3
188.39	314.38		296.3	481
808.39	383.37		325.1	209.9
135.19	155.22		89.4	55.4
29657.6	19.32		20534.5	199.7
624.23	11.38		132	350.6
2221.99	315.96		10653.5	130.9
11305	347.34		18707.4	474.7
15507.8	191.2		104.8	116.2
2366.82	349.32		365.9	431.5
294.78	449.41		60.3	388.8
268.7	468.92		84.8	91.9
842.05	396.37		2090.5	321.9
3442.45	174.89		365.4	331.5
147.51	378.08		13463.5	163.5
62.88	111.87		45627.9	316.9
284.87	82.43		25.2	229.1
97.88	64.12		5105.5	473.6
396.33	130.42		35882	254.5
17539.4	165.59		22.8	14.8
28.41	28.9		7229.9	322.7
239.53	353.01		55.3	68.5
6378.91	212.29		25019.7	18.2
42.49	146.66		898.9	175
18.39	164.61		797.8	455.2
1010.01	363.45		77.8	72.4
213.8	170.94		467.4	418.7
213.8	68.76		5.6	5.2
9219.83	428.09		115	84.9
354.05	300.96		311.4	268.9
4551.38	28.44		5177	97.8
688.84	307		29525.1	362.8
440.51	313.7		132.6	175.7
39.8	41.6		713.15	221.45
443.95	444.19		1014.6	236.6
7696.15	332.94		3567.1	240.6
612.05	80.31		350.2	260.9
4377.37	277.92		395.75	329.9
261.9	163.76		18346.1	227.7
64.19	56.37		125.4	71.4
250.56	243.57		2994.6	76.4
19.13	18.15		270.2	261
56.315	30.93		414	429.15
89.42	105.81		6.6	8
109.48	66.71		193.5	256.2
7.22	7.22		138.6	497.4
231.12	231.285		4101.6	20.9
163.2	158.4		7798.2	349.3
40.17	44.03		18853	205.6
27714.8	477.8		27879.9	109.1
52.645	54.71		13332.2	284.5
120.24	129.82		10281.4	302.25
567.71	170.93		330.9	444.9
409.58	480.13		407.9	333
34.52	127.96		541.4	159.4
15369.9	24.08		19421.4	30.1
1677.05	71.47		24414.8	361.2
35.13	33.24		20.3	26.8
9.87	7.85		463	72.8
651.76	452.87		38507.6	475.1
56	90.59		10.8	26.7
103.55	249.38		34207.5	93.8
95.69	110.75		5134.9	439.3
95.75	86.4		2180.2	456.1
566.52	381.44		331.4	232.2
374.99	168.79		123.2	123.2
2651.12	256.04		88.1	58
2004.19	349.73		157.4	467
1888.36	398.98		55.5	308.3
188.82	187.11		13	73.7
76.73	156.98		148.5	422.5
162.53	193.62		31674.6	447.2
132.78	117.99		159.8	115.8
277.24	358.25		341	385.5
4889.56	305.97		57.7	381.4
989.67	280.35		548.4	493.1
201.41	227.18		259.1	81
9082.01	199.02		198.9	141.7
94.23	81.75		20895.8	261.9
1591.09	333.735		2387.4	172.1
737.09	330.14		1092.3	471.1
315.89	179.18		85.4	269
1861.8	324.65		97.7	27.2
10265.4	157.28		16.2	12.7
533.14	376.78		98	113
544.07	414.08		37849.2	286
125.39	7.99		205.35	192.95
537.23	286.64		258.3	193.6
775.55	454.86		196.15	327.95
6.04	44.02		173.8	238.5
298.17	346.6		1228.6	120.4
226.88	115.16		262.65	205.15
82.73	82.3		5362.3	248.7
481.44	288.98		82.6	20.1
505.52	157.8		1298.5	295.6
674.73	247.17		597.8	331.8
112.6	69.955		36321.4	300.5
423.99	280.17		34064.5	175.8
9.87	10.64		1128.4	37.7
751.7	456.4		289.7	147.1
166.9	164.68		19784.3	208.5
407.29	484.44		36336.7	169.8
10559.8	204.26		572.6	131.4
140.49	140.49		90.3	24.9
212.12	464.15		31847.1	424.7
271.585	165.74		139.6	176.3
2216.23	179.05		4611.6	38.7
1301.36	9.25		490.2	493.9
7.86	58.11		130.3	127
112.39	56.055		140.7	56.9
2948.41	227.565		140.7	195.6
416.045	182.785		21287.4	145.3
24.12	18.47		12161.7	64
107.79	100.01		97	168.4
35651.5	156.47		259.8	219.4
247.74	108.51		11962.6	391.2
16873.8	94.48		82	58.7
50.06	50.06		34	334.3
550.47	404.22		168.7	48.8
374.6	130.22		37646.6	190.4
13.26	10.56		35.3	29
28.395	20.13		1655.7	276.5
230.54	21.54		857.3	205.5
61.19	3.73		137.7	187.7
30225.9	280.7		134.7	114.3
2162.93	117.75		319.3	396.2
907.39	176.73		568.2	283.7
30.86	395.16		927.1	144
121.86	50.52		41979.2	439.2
21552.5	77.14		17264.4	446.3
107.07	80.66		24379.5	203.1
2637.93	45.63		14.7	30.9
18.59	13.91		18.1	14.4
211.78	210.02		90.4	228.2
19.41	168.69		127.6	271.1
290.01	52.78		156.4	199.8
305.75	450.97		586.6	60.1
4558.73	402.36		860.7	136.4
67.9	126.14		5307.1	266.8
46.135	36.015		1882.9	406.4
289.62	154.07		91.6	207.7
133.52	89.185		109.7	141.8
140.53	63.23		7299.7	96.2
566.6	158.83		21.5	31.4
276.54	126.27		393.5	321
464.53	211.07		396.7	337.8
8848.83	485.51		447.6	159.7
6557.64	9.37		69.4	67.4
396.57	352.03		282.8	254.9
1362.05	71.16		129.7	218.5
129.08	135.41		77.4	184.4
19402.7	10.64		2895.5	106.9
19690.7	375.96		293.2	10.1
944.01	360.45		2579.7	279
239.59	316.9		15046.2	380.8
116.695	118.49		1606.5	446
395.83	433.24		345.1	261
63.02	29.47		2383.4	399.1
144.68	146.22		727.8	223.1
147.74	57.43		45.9	143.6
104.88	126.67		16.8	25.2
66.93	73.08		62.7	108
42.1	96.34		20502.3	54
5348.34	44.73		928.6	242.9
262.97	398.9		22973.5	197.4
9374.44	135.07		599.8	106.6
94.15	94.5		429	425.2
44.75	144.47		16421	88.3
25212.1	82.93		24.7	370.2
190.72	108.61		187.6	231.2
534.13	381.01		7789.4	56.9
22.33	21.93		101.8	91.6
14512	472.83		16.7	92
54.4	71.48		72.3	149.2
618.67	343.18		806.7	235
5.37	21.81		2401.8	77
202.7	172.64		262.6	467
32336.3	188.2		1637.2	25.1
26749.1	190.04		12693.2	147
14171	173.12		1386.5	243.95
107.14	94.3		27412.7	493.4
1204.7	401.64		19589.4	217.7
8574.37	160.19		395.3	185.9
181.83	185.99		3011.2	284.3
16766.6	67.89		2258.7	190.8
24156.8	342.11		823.833	238.567
1063.21	415.36		992.333	167.5
168.69	134.74		205.3	103.3
544.76	219.49		4918.3	360.1
260.03	228.86		40.9	11.4
1324.08	362.69		60.9	60.6
470.23	346.01		291.35	182.2
470.23	335.83		48.3	84
104.11	234.41		502.7	377.5
360.17	328.93		53.4	196.9
218.02	218.02		482.6	147
163.82	163.82
578.93	446.96
26049	497.33
16654.8	80.1
12.06	25.45
103.25	104.07
830.03	474.14
24.55	23.54
424.45	143.42
424.45	411.34
97.59	153.06
131.61	130.04
29872.1	238.31
63.15	163.42
6366.22	469.9
217.81	182.34
22921.3	51.32
96.88	184.9
1169.21	162.64
6245.81	203.295
3959.62	160.665
2788.07	409.08
353.77	140.54
71.74	341.54
1376.11	471.68
160.76	192.88
343.46	217.69
883.64	214.6
2668.33	50.29
697.27	143.49
31236.9	123.22
169.225	197.55
6840.35	17.96
59.02	59.02
32581.8	83.12
22910.4	20.9
150.22	70.05
371.805	252.285
197.92	197.92
24932.7	27.92
14752.3	183.44
102.13	79.46
18.51	70.76
3321.81	44.69
8805.56	493.41
40.33	52.33
89.02	73.55
162.75	190.26
134.35	312.21
18941.4	49.08
186.31	272.39
73.23	43.33
52.7	343.31
10632.1	77.41
293.15	87.66
98	73.07
719.72	480.17
195.45	127.08
12043.3	163.76
599	373.49
325.75	202.74
1521.05	441.98
651.2	336.2
2492	319.92
309.82	171.7
13249.5	138.21
4357.94	378.25
110.62	156.9
60.29	40.16
23317.8	316.48
252.77	29.47
37.52	50.82
1309.96	434.41
26.83	25.84
84.63	123.52
23032.7	116.97
35.32	29.38
44.35	91.81
309.685	218.54
7385.42	11.27
3612.68	488.64
94.49	78.2
150.92	53.92
3840.3	425.52
967.39	344.14
253.59	361.49
601.74	388.25
23.45	29.06
204.55	80.24
57.39	46.23
31927.5	56.79
5051.9	91.24
2997.05	242.13
7.51	7.51
9.34	9.34
31.45	31.45
661.44	202.94
5.62	8.59
183.2	395
2008.2	31.23
17967.8	86.43
50.1	59.58
24.78	39.85
344.17	406.17
8273	470.92
116.82	344.81
3693.59	315.01
188.05	59.08
420.43	152.06
288.84	53.28
9.23	8.835
211.185	65.8
26.28	15.92
87.96	259.86
675.74	243.065
34489.5	421.25
633.36	248.79
17232.5	26.19
2434.88	140.05
222.235	154.175
382.9	120.03
852.44	20.25
369.87	423.29
43.18	60.63
76.12	92.24
17.24	18.86
88.03	88.03
539.43	111.16
3915.36	207.46
736.275	425.185
130.59	46.03
597.14	409.6
16229.5	61.47
52.6	69.29
22571.9	9.14
244.9	362.66
221.69	281.89
1999.59	87.78
801.94	326.01
280.19	303.7
5079.59	427
2459.21	129.12
5738.33	326.73
29333.1	94.1
144.79	32.79
156.34	142.05
23.77	24.85
10271.5	463.88
384.49	428.77
27.02	29.55
1382.85	72.595
1740.7	491.01
9.84	7.47
145.1	50.02
300.65	91.6
93.21	168.28
73.83	77.38
147.4	100.72
113.58	67.05
29.94	56.84
31.97	71.92
11.88	19.15
755.3	304.78
317.62	163.3
532.92	234.53
7947.14	293.35
9213.05	397.17
37945.1	194.34
32571.9	181.54
185.19	303.84
270.07	78.58
276.64	280.16
12171.2	47.27
336.77	317.54
122.68	93.63
300.28	186.28
19113.8	78.45
217.62	332.15
46.19	85.01
6250.74	143
266.03	317.6
449.35	159.7
300.23	312.37
601.71	365.44
86.9	61.37
278.14	468.93
265.34	476.84
766.98	153.03
311.57	220.9
533.55	9.41
76.33	33.33
121.86	36.79
6743.35	441.96
348.1	247.17
50.75	66.26
330.78	384.14
8064.95	244.69
86.62	221.28
653.72	267.33
184.88	92.39
221.81	441.84
717.11	202.5
34.97	47.66
786.11	460.22
15.97	200.16
6193.65	251.43
263.41	270.26
14353.5	214.35
268.81	361.38
6485.81	246.97
42.47	368.6
20.59	23.885
9.2	3.79
704.23	40.98
65.36	325.28
150.37	40.96
6071.1	66.84
72.02	55.76
7808.89	252.01
456.4	448.63
30.16	30.54
119.2	108.21
1044.89	189.04
666.04	425.33
3229.7	201.27
136.76	111.06
104.29	34.84
6611.79	65.89
22.02	36.52
2210.39	235.53
1395.59	130.89
329.93	206.59
499.02	421
30.69	50.18
96.635	163.49
103.175	199.955
42.64	38.66
474.41	345.77
9350.63	119.11
12331.5	282.64
202.24	127.46
14904	344.35
2081.38	79.36
3752.81	418.5
525.15	471.09
26152.1	150.11
173.02	152.87
77.75	112.47
2545.16	261.48
130.76	150.79
1956.39	160.86
348.66	104.86
542.24	441.18
102.7	33.82
380.52	336.17
353.75	154.91
168.21	187.86
169.63	35.45
2145.72	31.635
192.93	496.59
373.23	373.23
1607.25	77.71
4731.14	87.95
1532.18	158.05
6.62	5.07
385.76	227.95
133.89	127.3
1624.96	240.05
779.55	262.3
2707.33	50.96
969.285	247.04
76.12	306.48
23089.9	100.67
14577.9	223.71
681.12	432.6
40.77	49.61
1611.78	158.2
500.61	379.43
339.765	120.895
62.54	61.3
104.99	97.15
240.71	111.13
966.06	317.04
4781.83	135.99
165.75	126.08
1837.61	445.95
84.76	67.47
433.18	187.16
14419.5	47.42
177.75	132.7
34808.2	370.21
178.63	110.12
24809.7	330.28
41.73	27.7
195.36	163.72
410.24	360.44
47.95	32.76
478.49	324.92
35.66	39.39
47.8	60.01
24993	382.4
28781.3	265.58
132.26	257
76.91	63.45
44.69	36.91
156.58	114.41
608.69	315.91
4634.42	470.62
3513.3	316.81
277.95	413
331.84	477.32
12938.4	129.81
33.66	33.7
159.86	158.25
200.2	145.15
843.59	469.3
34.27	41.07
215.69	261.34
32803.3	291.16
14117.4	44.64
110.52	230.99
338.93	99.72
337.62	234.68
470.99	272.245
78.22	79.71
318.23	222.5
7757.69	296.11
160.26	160.795
263.58	225.48
1341.3	234.76
82.69	166.4
22472.5	278.04
21156.5	270.21
96.01	142.53
60.75	67.31
1505.65	62.71
173.59	195.76
24.55	32.79
28723.2	103.4
231.42	489.72
18008.1	8.12
12095.6	285.05
27269.5	60.37
2899.66	383.86
1282.66	130
28655.8	65.31
23.17	166.64
141.72	348.98
16646.6	45.19
25017	36.03
36.82	26.59
107.18	16.32
32.22	108
167.99	327.47
97.19	208.03
13.98	491.01
95.06	186.04
61.09	36.08
134.93	100.71
24127.3	198.15
93.34	93.21
1616.76	320.21
44415.1	216.13
66.59	312.2
472.05	380.01
144.62	57.25
14665.1	30.99
188.58	171.53
400.26	150.72
90.07	64.16
18.44	17.67
301.18	167.29
16111.9	257.87
8850.84	78.69
101.73	50.97
1020.46	361.9
1520.16	46.94
29.02	25.68
190.73	208.13
35406.8	141.63
2282.57	257.01
36237	224.38
22615.4	147.46
12888.4	438.65
1282.21	147.94
1417.67	245.29
490.74	384.61
14992.9	462.55
460.16	301.53
8504.53	144.55
36.62	28.75
33.49	21.55
85.03	113.91
214.24	13.75
142.91	112.76
5432.62	159.89
25306.2	195.36
894.2	412.43
269.71	180.18
451.8	206.33
537	126.74
238.83	397.16
97.24	75.77
39490.7	486.38
78.56	339.53
64.07	41.47
2947.17	410.78
97.98	75.01
13809.5	6.7
26754	333.32
23464.6	121.11
195.53	176.4
52.23	118.87
46.81	47.91
191.47	194.8
160.47	149.96
612.31	329.17
579.83	238.11
21.02	23.9
35.97	86.68
57.22	80.62
168.51	172.79
316.67	174.42
2935.45	61.94
16952.3	169.03
13.92	14.08
31.7	47.01
1064.39	98.08
952.055	376.975
15.91	140.43
841.86	292.04
198.3	181.05
210.62	128.45
226.67	132.16
120.19	207.13
177.83	149.1
16182.7	79.01
383.13	434.51
888.06	183.72
467.95	420.89
51.12	263.87
223.95	45.94
345.17	253.1
231.74	454.49
28395.9	396.54
1382.89	436.57
199.76	256.52
399.86	303.03
82.96	50.93
10187.4	102.98
163.46	167.9
212.3	213.54
10751	455.66
1146.12	195.17
57.48	62.52
2073.85	110.41
1484.95	361.94
1103.29	175.56
34.84	107.48
494.23	494.23
354.595	306.9
513.19	439.31
90.26	96.92
298.34	287.24
16.55	17.29
7639.96	110.61
7.23	8.24
421.9	188.08
321.01	148.51
56.77	52.44
906.5	261.76
359.43	38.44
529.99	94.265
133.51	64.73
130.1	215.62
72.99	43.48
13.76	21.71
292.9	446.68
178.28	89.83
191.7	103.08
11852.2	171.86
29481.4	273.7
167.6	323.89
197.51	24.64
584.63	282.83
18775.5	87.54
26290	456.15
12523.3	139.78
5.91	11.5
29687.2	316.25
170.29	426.47
236.185	278.83
76.23	31.58
234.66	72.63
138.77	41.74
114.64	63.9
7649.35	165.61
5103.9	69.55
159.74	137.71
213.16	79.56
443.26	149.23
11.41	10.87
8687.55	407.48
80.26	43.23
265.72	113.87
1419.04	46.23
4.26	4.55
17.86	14.94
28650.9	151.76
91.55	169.57
107.48	78.96
169.3	103.75
132.06	228.26
167.02	50.74
23225.4	106.66
14452.1	31.28
79.7	114.43
2067.49	36.66
14507.1	61.18
5846.13	181.15
10938.5	395.94
7707.49	22.69
437.59	75.72
480.02	75.45
323.44	65.91
333.04	54.98
269.42	147.77
269.42	162.39
155.04	489.95
155.04	222.47
162.47	49.41
33323.4	477.83
291.9	91.6
453	116.6
80	26.4
24.8	18
23.5	51.4
16.2	385.5
27.9	24
482.9	87.5
21698.3	165.2
594.6	456.3
709.4	155.6
129.1	101.5
526	436.5
26263.5	215.2
15215.8	88.5
87.7	109.3
17905.9	156.6
2396.7	419.9
28956.6	137.3
1474.8	182.4
234.4	367.3
846.2	475.8
39728.1	471.3
59	62.2
1937.6	428
58.7	45.6
191.5	113.1
84.4	89.4
4876.1	358.9
89.2	14.5
2930	310.5
10181.9	89.2
412.4	401.6
27613	424.3
7382.8	349.3
1697.2	336.7
1812.3	14.4
2143.05	70.55
505	78.8
221.6	42.3
135.9	67.2
21439.3	487.3
3943.6	47.9
28.3	23.8
262.8	43.3
50.2	61.6
30.2	45.6
241.4	131.7
30725.4	145.2
41.1	37
97.6	93.9
255	121.3
1223.8	265.2
132.7	46.2
15	14.6
39.8	31.7
101.3	13.2
9813.1	137.1
108.2	134
8280	203.5
41.5	78.1
1372	262.9
163.2	50.5
330.3	171.1
385.9	292.3
33389.8	278.1
8.6	14.8
364.6	364.6
167.8	241.2
302.1	334.8
50.8	36
751.7	318.4
17494.5	59.8
508.2	423.9
508.2	176.3
95.3	74.5
111.1	267
437.5	383.3
1364.1	65.7
190.5	330.4
21795	353.8
53.6	260.9
36083.6	229.8
282.3	448.9
512.6	268.8
34484.3	109.8
42.5	46.6
9630.2	361.5
293	248
5641.3	326
124.1	88.2
113.2	100.6
65.1	43.7
1264.3	47.9
14.1	27.7
221.2	129.9
13.1	10.2
247.45	88.4
48.9	116.5
10.5	19
141.5	150.5
35514.6	318.7
1060.1	425.5
209.1	307.2
19.1	16.8
342	209.1
1279.2	196.1
3525.2	433
4658.3	11.2
45.2	70.2
18.6	18.6
238.7	16.2
197.8	209.95
245.05	89.25
42.8	42
608.1	90.3
269.967	253.633
483.9	77.2
126.4	53.6
17.2	197.15
96.6	70.6
6049.6	15
23.3	13.9
254.5	177.8
669.1	130.4
97.5	77.4
66.2	47.4
370.1	370.1
217.2	354.5
382.8	225.7
145.2	250
176.3	356.4
21.7	471
19.4	21.3
224.5	207
45.8	150.8
26422	401.4
66.7	43.6
391.4	129.2
1983.4	214.9
96.5	202.9
23.1	17.9
158.3	196.2
252.8	252.8
7.2	8.8
25077.7	16.2
198.4	49.7
161.4	104.5
7.2	28.2
17328.4	421.1
363.3	149.3
1197.5	440.8
217.25	27.85
242.5	71.8
625.2	413.35
1379.6	439.1
78.1	113.9
27.2	70.4
153.2	76.1
114.6	152.7
10.4	12.5
166.2	283.1
1400.55	344.7
89.4	119.4
1172.1	358.7
491	419.8
150.1	152.6
4130.1	86
495.2	495.2
396.2	355.8
182.2	406.4
43765.8	33.1
10232	239.7
402.8	307.4
151.3	109.2
76.7	78
1450.3	225.9
202.6	119.6
582.7	85.1
5596.7	3.2
10.1	63.7
67.1	69.6
35722.3	45.5
11890.7	239.95
655.6	321.2
26548.7	13.5
212.3	82
342.1	151.6
48.3	74.7
124.7	144.7
518.9	465.6
144.6	132.4
162.7	85.2
264.3	432.8
153.9	115.4
104.2	95.9
43.9	67.8
146	332.2
36895.3	383.3
58.1	51.9
464.9	139.8
1212.5	64.2
18687.7	10.5
15789.6	278.3
146.4	128.6
146.4	183.7
13.8	4.4
19.4	9
206.6	187
116.9	116.9
195.8	195.8
123.1	88.7
17120.8	34
19579.2	468
25180.2	202.1
5204.3	13.3
46.8	38.5
34.5	265.2
62.3	40.3
13.9	18.1
34	180
13739.6	43.1
3933.5	28.4
158.3	423.5
102.4	59.4
337.3	337.3
367.9	360.45
84.3	61
245.4	302
1062.7	437.4
611.2	95.3
150.9	197.6
975.1	450.9
14.4	14.9
974.6	243.4
39847.4	141.7
10172.7	439.3
477.4	478.3
412.4	465.7
20.5	148.7
31.2	29.1
30.6	198.9
475.2	466.7
386	336.1
472.5	281.9
70.2	130
167.1	286.3
123.1	125.8
467.1	63.9
14855	30.8
6.1	6.2
103.7	110.5
13201.1	155.8
247.6	161
156.5	168.6
610.05	178
7.6	6
74.9	36.95
110	54.9
804.3	460
419.7	83.8
59.5	38.7
187	211
15067	60.25
37.6	75.7
128.6	78.1
60.2	96
120.5	175.3
17.2	81.7
102.35	144
22.7	21.7
194.8	144.2
77.25	33.65
163.3	91.4
216.1	88.3
498.3	68.4
906.6	86.3
20.9	23.4
140.1	166.3
24.1	19.7
1439	22.6
15533.7	134.6
911.4	216.7
136.7	22.8
23	26.6
102.6	202
9912.2	14.5
6.6	193.9
160.5	108.1
29.3	39.9
1553.7	182.3
11171.8	7.5
45083.2	41.1
27.9	24
1470.8	274.4
37.3	14.6
12107.4	460.9
8557	27.6
605.7	455
17711.1	25.5
6450.3	9.5
156.5	151
51.2	57.5
51.2	263.5
27.8	15.5
80.4	80.4
569.8	239.7
43	127.8
128.9	409.8
1295.9	365.6
419.7	142
600.5	339
345.4	224.5
58.6	61.4
41.8	41.5
72.7	45.2
13.4	20.3
370.3	378
476.5	418.6
171.9	208.9
560.5	133.1
360.1	449.1
57.5	32.9
222.9	219.7
3458.5	100.1
127.5	166.8
45.9	145.3
126.9	144.6
46.4	222.15
2856.5	9.8
356.6	463.7
68.9	212.8
536.5	203.6
67.4	134.7
69.5	470.7
34.6	16.1
52.1	54.1
83.8	48.3
19.9	19.9
180.1	124.2
352.3	320.2
20405.8	430.5
16.2	87.5
1561.6	252.7
478.4	37.5
158.3	63.5
17	7.7
67.9	141
8842.3	347.8
369.65	304.5
305.9	67.8
12.3	6.3
117.2	70.9
51.9	44.6
15812.5	59.5
7687.5	113.55
1224.3	108
16830	104.2
89.6	58
1005.5	383.6
34173.8	204.4
319.6	42.8
379	214.9
16142.1	370.7
24805.5	303.2
1293.2	189.2
38.7	32.9
40.6	62.6
579.7	340.5
3002.2	63.7
52.65	37.45
3005.1	341.7
17.8	17.8
275	275
10448.8	159.7
70.05	240.55
30.1	179.15
663.7	114.2
13.9	14.4
319.4	343.2
536.5	57.7
829.8	48.1
3601	237.4
6550.3	146.4
247.85	171.75
30.7	23.6
217.8	92.4
110.65	75.5
202.4	177
67	89.5
817	191.5
173.9	353.6
911.45	117.1
374.1	125.8
8868.6	357.1
303.5	378.1
39.3	29.7
14.2	23.9
5855.8	192.9
396.8	211.1
152.9	39.7
2153.2	402.7
144.2	144.2
41096.6	74.8
245.6	90.2
2571.1	477.4
531.8	356
255.1	61.1
387.6	167.5
211.5	407.4
19687.3	188.3
495.7	116.6
2422	476.7
742.9	251.1
416.6	416.6
14518.1	193.2
34772.8	467.4
84.7	163.2
34749.1	185
156.2	41
29933.9	344.7
161.2	122.5
143.4	63.9
2042.5	214.5
1066.5	287
324.4	164.9
348.7	364.2
404.9	176.4
486.1	390.4
4000.3	255.8
36.1	112.1
217.3	217.3
27.6	23.3
25959	107.7
1370.5	444.7
248.7	218.2
10585.5	82.7
167.8	409.5
144.2	89.7
37225.3	416.5
17346.9	334.2
819.65	284.95
500.25	342.95
803.2	426.3
213.7	213.7
112.8	65
35995.5	184.3
35535.4	46.7
26915.1	221.3
19874.2	74.7
8424.6	160.3
16844.2	20.8
373.7	166.3
321.9	249.3
11904.4	88.8
3694.35	67.8
347.7	230.4
140.6	82.3
74.7	273.6
142.7	153.8
324.7	340.1
10.2	23.9
1389.2	450.1
142.4	130
507.3	489.5
1235.6	26.8
178.9	89.6
173.4	223.9
428.3	131.55
301	106.9
333	104.7
424.2	60.2
18872.4	199.2
240.9	276.3
155.5	284.3
21395.5	218.6
7675.8	440.5
45083.2	247.2
594.9	418.8
168	285.8
10755.5	52.7
19.5	56.5
2666.9	188
14931.4	7.9
41210.1	241.5
48.5	52.1
194.5	377.2
100.3	64.5
168.8	82
204.5	103.3
102.5	248.5
170.7	139.9
63.1	38.5
1249.9	59
3982.55	15.7
19419.5	23.9
39023.1	460
46	30.8
2013.2	68.3
285.1	173.8
196.35	297.8
2302.4	12.3
74.4	17.7
51.7	54.3
239.5	262.1
206.25	154
135.2	166
38678	455.2
180.3	101.5
261	198.8
10527.9	70.5
21189.8	188.2
1599.5	288.8
26.9	58.6
1412.3	200
30.2	43.9
107.4	385.4
405	385.8
404.5	47.2
641.3	116.5
320.1	267.6
6.4	6.3
31016	207.2
1491.5	35.7
33.4	57.1
34.2	16.7

## Sheet: Patient9
Supplementary Data 14.9. The Binding Affinities of Predicted Neoantigens Within Patient 9.
Primary tumors			Metastases			Shared by primary tumors and metastases
Ref	Alt		Ref	Alt		Ref	Alt
598.15	271.4		393.3	202.6		98.5	89.8
527.9	169.3		257.7	306.7		65.4	78
490.5	375		181.7	139.5		13.9	84.8
123.8	115		246.25	261.8		2010.7	94.6
7488.02	461.13		402.9	410.2		494.8	247.5
4761.54	112.88		584.4	385.2		207.1	371.9
7813.62	490.95		249.7	249.7		13251.2	95.5
195.05	361.71		343.8	428.6		12240.9	99.6
7322.09	179.76		454.2	315.5		26091.9	186.7
6581.24	487.49		15972.5	326.1		36235.8	292.7
176.95	65.18		4338.3	64.4		380.4	111.6
30894.4	312.17		338.5	233		542.1	232.9
375.14	204.55		8671.1	95.4		479.6	456.2
375.14	258.43		97.35	277.55		19672.4	203.8
314.9	341.09		64.3	104.9		33.1	117.2
10742.5	195.95		218.5	440.5		595.7	336.2
1393.52	172.08		1833.3	394.5		21934.8	397.1
192.46	457.96		387.8	183.9		55	83.7
137.43	330.55		70	41.1		280.8	152.6
31053.9	436.94		770.3	352.5		305.5	372.1
28621.7	400.5		403.5	338.6		13845.1	210.9
223.87	278.21		81.3	62.6		32.6	57.3
135.26	135.78		323.8	240.8		386.9	37.6
2184.26	450.42		323.8	424.4		27790.2	474.9
31251.1	211.3		139.8	28.5		161.5	117
7673.37	283.06					191.9	118.4
169.57	148.27					327.6	347.7
169.57	205.73					7694.6	296.2
22245.8	291.35					101	129.6
18894.7	349.01					483.5	497.6
583.61	297.14					15.5	21.4
84.02	124.07					21.2	34.1
1894.89	254.24					52.5	452.4
841.75	258.67					18154	212.9
199.23	264.68					39457	151.9
99.38	37.77					327.3	246.6
575.02	186.28					65.1	96.7
6161.23	317.64					99.3	57.9
275.22	298.47					369.3	280.7
4207.5	413.35					334.8	130.6
1820.13	446.71					1528.6	334.6
433.1	165.06					17554.3	436.55
462.58	462.58					4668.95	137.25
22531.8	371.05					937.7	280.9
9259.02	254.86					1779	490.6
163.59	271.92					684.05	281.6
229.65	495.78					97.1	335.9
57.62	430.19					217.05	207.6
5876.76	393.25					6374.6	204.7
400.01	259.9					2453.5	468.6
474.7	233.58					377.05	374.65
3920.32	88.58					53	81.25
312.19	48.43					154.8	468
1030.5	160.77					33213.6	418.5
35433.3	465.37					807.2	266.9
207.92	175.72					266.1	146.1
359.57	262.56					44225.2	56.9
82.67	39.46					9668.4	87.6
32580	192.91					976.7	323.6
563.4	336.76					91.6	180.7
13384.4	213.1					217.4	232.7
46.2	111.05					8998.8	171.4
1797.59	342.15					7779.15	202.6
2437.54	319					319.4	277.5
18452.4	441.05					275.1	45.5
44.22	201.04					16190.9	136.9
117.45	45.42					629.9	287.3
485.375	176.905					3428.3	257.7
901.76	239.13					202.35	156.65
260.02	276.45					87.1	75.8
1161.1	156.41					304.7	85.5
397.27	78.38					519.3	313.4
1401.54	200.54					102.4	112.9
360.35	260.92					587.25	304.75
752.465	356.935					224.3	225.2
410.89	396.05					262.6	293.95
433.9	421.57					44.4	69.5
28.2	30.86					59.2	72.5
258.74	375.3					1478.1	104.3
377.98	377.98					2381	473.9
102.12	145.13					35.4	80
6316.14	415.7					475.3	444.3
1659.72	269.41					43.3	252.2
1178.17	392.69					251.6	203.5
2363.06	78.08					6647.3	76.1
131.36	87.56					32506.8	158.5
756.7	455.89					126.8	48.9
8212.98	260.28					641.3	383.2
5827.65	162.745					61.65	187.95
9.47	12.23					61.65	97.4
597.88	154.35					177.1	141.95
22314.5	274.55					509.1	285.3
11104.4	149.32					200.55	325.85
703.06	292.37					217.9	167.2
113.61	23.83					28028.4	375.1
6937.32	181.73					45.6	160.7
31.65	34.48					2721.5	284
52.06	110.18					35.5	49.1
177.44	292.03					52.5	54.3
125.08	231.5					4154.4	7.2
917	115.01					12386.2	66.3
2365.54	67.43					861.5	261.8
431.02	321.08					958.9	357.3
239.65	166.97					18425.9	41.7
257.92	112.69					23977.6	141.6
156.51	24.71					760.5	263
151.24	160.19					214.1	304.9
235.33	245.11					21957.1	144.8
3234.63	125.92					6994.35	428.15
63.41	107.89					196.8	187.4
1835.16	104.51					23053	326.35
118	35.75					14767.2	367.9
55.22	15.7					15251.9	59.1
375.17	10.2					19.7	26.5
10366.8	437.14					954.4	78.8
199.4	38.11					82.2	300.2
5477.18	349.44					530.4	443.1
22696	349.19					25677.7	58.2
18364.7	268.535					382	245.9
1034.74	99.94					35251.2	379.3
499.64	418.18					107.4	151.8
24.94	71.53					378.1	372.7
8984.57	85.09					249.6	357.1
318.5	492.11					953	43.6
629.96	123.78					180.9	86.4
201.18	206.28					288.5	110.4
38.25	78.21					1516.7	143.5
9024.81	222.78					275.5	147.3
17060.8	369.14					102.5	210.6
1867.26	102.105					241.8	178.9
84.15	63.28					68.2	89.95
81.12	225.58					232	255.6
13644.6	109.67					139.7	302.2
666.015	262.205					4802.4	193.6
96.02	131.7					7758.35	133.25
263.42	305.47					838.9	166.65
436.99	370.62					33603.3	286.3
145.625	131.28					304.6	49.4
119.35	110.68					167.7	91.8
378.545	396.26					11877.7	61.6
191.76	360.38					118.8	36
554.81	498.8					189	117.1
157.43	103.88					136.2	237.1
28331.2	189.5					352.6	187
373.75	270.74					24.2	26.2
983.54	437.34					21396.6	22.7
44.02	282.56					221.2	219.8
2355.63	411.94					39.8	33.4
455.44	313.92					4156	234.8
36.05	25.92					32.4	31.4
1190.27	353.65					180.4	257.1
24215.9	391.56					130.1	181.4
274.65	267.79					28759.9	300.7
375.22	394.89					24.8	65.1
1514.2	416.2					5959.05	146.5
20369.4	484.84					19436.5	487.2
464.2	320.81					139.4	113
2219.9	116.75					143.433	181.133
167.12	73.44					4825	205.9
265.2	490.54					35580	260.9
29030.3	130.71					1608.95	244.6
495.14	65					508.55	259.6
397.6	219.44					83.5	106.6
75.9	36.99					53.7	67.4
31.11	352.39					206.8	412.7
484.975	181.215					99.8	104
4221.68	455.72					124.6	274.8
283.81	325.07					204.9	113.3
17175.3	58.5					783.85	325.4
3749.84	145.92					132	106.5
439.84	467.68					490.3	137.5
339.02	201.38					267	314.2
339.02	418.28					51.7	46.7
30001.4	322					469.2	459.2
935.81	285.81					31986.6	322.5
26.37	51.34					137.2	325.1
6040.03	306.675					548.5	432.55
7461.81	366.71					647.3	184.8
1221.22	32.57					2579.3	98.7
1094.26	186.97					411.4	283.1
47.61	325.02					221.2	119.4
80.51	19.64					1112.9	493.2
345.987	198.893					143.5	180.9
88.07	66.14					40940.4	68.8
23733.7	302.27					241.7	47.2
87.48	83.94					1557.4	336.7
96.92	52.77					20164.7	148.4
441.12	316.94					1594.7	156.8
180.71	271.92					4139.7	110.9
31702.3	244.095					287.5	302.5
196.71	246.34					7325.5	188.8
32946.2	316.35					2096.4	489.6
227.43	144.04					14.1	14.55
228.85	283.63					122.4	108.6
3410.49	482.65					281.6	368.5
21971.9	134.6					109.8	31.45
2456.76	103.04					967.4	422.6
23920.4	433.75					15302.6	247.7
1719.77	363.57					18320.9	281.2
101.56	86.75					2457.6	269.2
848.43	387.75					977.3	268.2
102.03	101.54					13501.7	48.4
2935.87	284.78					2519.3	9.2
879.25	97.14					49.4	65.1
31413.9	324.125					33452.4	431.5
471.56	111.99					385	234.15
450.44	474.78					765	163.5
438.62	165.88					415.4	45
276.8	53.21					21370.5	255.9
6663.86	69.02					1363.3	223.9
197.35	131.14					413.5	352.7
98.53	70.27					417.5	339.4
1788.8	365.75					12737.3	57.9
56.03	70.6					518.2	271
361.71	64.21					108.8	121.1
2392.78	443.26					26.9	32.9
45.03	38.34					1584.8	110.25
189.17	193.03					8995.9	344.6
75.7	94.91					3358.7	461.7
380.05	93.7					495.6	307.3
733.81	289.28					9878.7	396
787.45	286.95					391.85	185.15
457.75	284.48					1194.2	484.5
93.615	149.195					15298	259.3
18949	90.03					28.05	29.3
295.525	282.68					32124.7	341.6
331.56	221.6					32045.4	226.3
261.37	152.26					552.9	483.5
43.77	28.65					127.3	147.1
45613.1	458.7					177.8	210.7
776.44	449.88					8129.1	170.4
140.25	115.74					116.9	55.1
356.8	274.94					13893.3	64.3
39.11	168.68					8658.7	167.7
1628.44	305.95					1644.6	157.25
1033.91	112.7					1229.6	467.8
312.48	296.11					14950	290.2
493.21	369.89					565.7	181.5
181.08	130.01					39.3	66.3
1730.13	119.98					331	326.35
275.25	158.22					36.4	30.3
8552.78	410.8					30253	129.7
326.7	135.83					1253.4	268.7
18339	46.81					290.8	300.3
16972.1	204.57					576.7	283.3
1418.19	211.19					26826.4	389.2
1466.54	345.87					748.7	497
64.88	17.47					113.5	108.9
902.59	207.63					160.3	439.3
142.745	218.49					3431.5	90.6
143.665	252.37					38.6	33.4
72.72	48.04					24540.4	318.8
2707.56	400.64					339	396.2
145.44	221.94					4919.3	222
9516.38	228.33					641.5	221.9
11923.9	39.25					398	65.4
2671.34	76.36					2906.7	260.7
375.6	249.22					6618.6	95.4
388.79	331.01					952.6	411.4
21.39	217.48					361.6	155.6
245.09	158.79					17888.8	180.8
4590.45	412.92					252.2	474.4
1164.98	309.24					93.4	64.6
4076.3	91.82					17.4	15.3
2864.36	314.17					33038.7	349
1583.47	369.8					15596.5	30.8
8455.59	434.35					362.5	318.1
533.69	477.61					16786.4	15
366.92	417.9					164.95	173.25
1744.93	403.02					464	356.9
364.75	165.95					115.5	126.1
242.86	242.86					30144.2	357
1609.67	194.09					518.3	261.6
109.32	97.17					363.2	426
165.19	410.16					223.6	82.4
7953.51	277.48					341.8	79.2
9784.62	39.3					198	84.2
13672.6	207.2					345.15	240.5
68.38	69.14					87.3	128.4
303.43	176.66					1857	120.8
450.21	99.59					357.9	167.5
110.94	35.96					199.9	234.6
8531.99	148.92					27985.7	242.6
128.41	180.8					451.3	152.6
61.45	105.56					450.7	284.2
7500.91	203.93					143.6	158
157.49	157.49					69	40.5
260.28	256.41					214.9	43.2
154.37	119.49					1550.1	197.7
1609.37	173.76					112.4	129.1
283.04	15.34					358.3	367.8
9498.49	412.34					80	117.4
610.875	82.09					13913.3	281
314.94	83.22					14480.4	426.75
512.1	271.1					13094.2	173.1
1695.9	464.56					17261	323.5
14.02	14.36					138.6	316.6
248.3	249.63					15824.6	133
492.88	228.12					556	304.6
1618.45	328.16					480.1	179.4
80.8	97.64					98.5	89.8
4411.36	39.2					65.4	78
4849.15	81.14					13.9	84.8
708.83	137.23					2010.7	94.6
562.51	56.98					494.8	247.5
560.27	328.47					207.1	371.9
405.99	214.88					13251.2	95.5
7185.37	106.14					12240.9	99.6
24615.9	100.71					26091.9	186.7
849.51	252.15					36235.8	292.7
782.52	373.52					380.4	111.6
32679.3	123.06					542.1	232.9
10325.5	26.8					479.6	456.2
103.23	341.08					19672.4	203.8
1233.12	114.56					33.1	117.2
9219.63	43.87					595.7	336.2
13865.8	250.3					21934.8	397.1
2190.8	255.38					55	83.7
1201.27	432.22					280.8	152.6
28783.2	339.72					305.5	372.1
385.915	251.415					13845.1	210.9
91.42	147.39					32.6	57.3
12572.8	151.94					386.9	37.6
4230.05	114.33					27790.2	474.9
45.73	97.17					161.5	117
439.02	49.03					191.9	118.4
1053.91	109.49					327.6	347.7
440.51	120.46					7694.6	296.2
21.23	28.44					101	129.6
128.97	93.32					483.5	497.6
18959.2	295.455					15.5	21.4
24616.9	117.66					21.2	34.1
587.67	485.55					52.5	452.4
122.08	13.56					18154	212.9
141.68	99.1					39457	151.9
3619.49	236.09					327.3	246.6
916.07	150.97					65.1	96.7
14025.1	298.54					99.3	57.9
1915.83	403.15					369.3	280.7
109.73	91.32					334.8	130.6
15069.2	280.31					1528.6	334.6
77.29	33.05					17554.3	436.55
333.88	345.13					4668.95	137.25
709.2	138.24					937.7	280.9
2967.23	434.84					1779	490.6
169.875	98.265					684.05	281.6
42092.9	187.93					97.1	335.9
1644.24	259.44					217.05	207.6
25.02	11.68					6374.6	204.7
45.87	49.98					2453.5	468.6
158.91	139.35					377.05	374.65
60.72	36.82					53	81.25
40920.5	73.675					154.8	468
187.57	80.28					33213.6	418.5
14.9	15.7					807.2	266.9
418.32	353.04					266.1	146.1
1529.26	64.79					44225.2	56.9
695.68	71.78					9668.4	87.6
1750.07	119.52					976.7	323.6
34.33	15.04					91.6	180.7
237.67	242.52					217.4	232.7
2112.9	71.54					8998.8	171.4
34.96	77.04					7779.15	202.6
77.29	102.81					319.4	277.5
333.88	102.56					275.1	45.5
2771.56	222.13					16190.9	136.9
24.79	29.51					629.9	287.3
25.17	80.4					3428.3	257.7
110.19	160.22					202.35	156.65
125.98	22.73					87.1	75.8
21.44	25.62					304.7	85.5
21.44	26.4					519.3	313.4
110.47	145.75					102.4	112.9
51.6	119.52					587.25	304.75
15685.2	98.13					224.3	225.2
175.63	72.33					262.6	293.95
590.73	220.42					44.4	69.5
175.63	245.23					59.2	72.5
3638.22	302.98					1478.1	104.3
152.01	317.5					2381	473.9
38.77	63.38					35.4	80
147.15	82.79					475.3	444.3
648.11	217.62					43.3	252.2
288.02	281.54					251.6	203.5
169.9	178.77					6647.3	76.1
20680.6	325.96					32506.8	158.5
164.29	213.46					126.8	48.9
3193.53	204.02					641.3	383.2
172.08	74.08					61.65	187.95
2545.82	189.04					61.65	97.4
154.59	293.86					177.1	141.95
380.43	128.96					509.1	285.3
986.31	383.18					200.55	325.85
95.59	235.5					217.9	167.2
697.9	403.68					28028.4	375.1
25603.9	144.83					45.6	160.7
1051.84	339.47					2721.5	284
406.53	269.12					35.5	49.1
58.94	44.67					52.5	54.3
48.84	56.13					4154.4	7.2
12364	257.46					12386.2	66.3
491.49	61.77					861.5	261.8
443.23	410.4					958.9	357.3
18375.9	55.4					18425.9	41.7
176.43	143.4					23977.6	141.6
35012.2	211.86					760.5	263
34416.1	413.47					214.1	304.9
4303.96	153.45					21957.1	144.8
123.73	149.49					6994.35	428.15
392.37	112.74					196.8	187.4
2061.79	438.47					23053	326.35
606.14	266.57					14767.2	367.9
28849.6	129.53					15251.9	59.1
717.73	250.13					19.7	26.5
187.41	382.22					954.4	78.8
1054.65	92.8					82.2	300.2
500.61	332.9					530.4	443.1
42301.2	122.67					25677.7	58.2
622.93	73.03					382	245.9
50.34	206.28					35251.2	379.3
554.42	477.18					107.4	151.8
3665.88	154.93					378.1	372.7
11692.1	302.37					249.6	357.1
278.67	261.2					953	43.6
587.08	320.47					180.9	86.4
1441.69	55.84					288.5	110.4
410.6	255.39					1516.7	143.5
17.69	7.24					275.5	147.3
1980.84	112.11					102.5	210.6
381.8	417.54					241.8	178.9
381.8	314.6					68.2	89.95
421.64	421.64					232	255.6
11236.6	35.46					139.7	302.2
753.06	210.65					4802.4	193.6
64.24	64.24					7758.35	133.25
233.49	164.36					838.9	166.65
50.53	202.41					33603.3	286.3
300.34	140.09					304.6	49.4
204.22	344.24					167.7	91.8
150.92	230.55					11877.7	61.6
48.39	6.05					118.8	36
217.65	215.62					189	117.1
8514.74	57.88					136.2	237.1
2089.32	95.73					352.6	187
17451.2	311.6					24.2	26.2
13496	246.88					21396.6	22.7
188.09	14.58					221.2	219.8
29114.6	357.48					39.8	33.4
12285.9	131.59					4156	234.8
3037.92	415.32					32.4	31.4
2683.07	208.99					180.4	257.1
90.22	79.59					130.1	181.4
434.12	355.815					28759.9	300.7
239.225	132.33					24.8	65.1
3621.96	272.04					5959.05	146.5
1240.4	192.68					19436.5	487.2
9525.25	188.37					139.4	113
17393.9	462.9					143.433	181.133
367.37	467.66					4825	205.9
156.72	195.81					35580	260.9
22.99	52.1					1608.95	244.6
3446.4	242.34					508.55	259.6
52.39	31.89					83.5	106.6
550.48	417.01					53.7	67.4
843.31	201.71					206.8	412.7
550.48	120.09					99.8	104
165.34	169.98					124.6	274.8
406.63	67.4					204.9	113.3
22434.3	425.71					783.85	325.4
130.6	101.9					132	106.5
28762.4	226.14					490.3	137.5
133.22	113.03					267	314.2
267.73	83.2					51.7	46.7
40073.1	247.93					469.2	459.2
589.68	212					31986.6	322.5
122.51	276.47					137.2	325.1
235.975	421.43					548.5	432.55
231.03	236.18					647.3	184.8
22831.7	173.89					2579.3	98.7
729.71	273.82					411.4	283.1
29406.2	446.11					221.2	119.4
97.26	32.5					1112.9	493.2
29675.9	276.91					143.5	180.9
94.79	62.97					40940.4	68.8
46.6	30.55					241.7	47.2
188.77	253.09					1557.4	336.7
203.69	271.83					20164.7	148.4
58.01	89.7					1594.7	156.8
939.68	112.96					4139.7	110.9
19175.8	350.46					287.5	302.5
8902.73	213.58					7325.5	188.8
391.51	178.24					2096.4	489.6
448.37	149.02					14.1	14.55
195.48	304.47					122.4	108.6
39717.8	421.54					281.6	368.5
4920.97	184.09					109.8	31.45
63.88	133.86					967.4	422.6
36.3	56.56					15302.6	247.7
362.9	165.09					18320.9	281.2
2316.98	235.14					2457.6	269.2
5725.31	172.47					977.3	268.2
836.35	474.36					13501.7	48.4
651.92	157.92					2519.3	9.2
574.93	352.61					49.4	65.1
1942.45	347.84					33452.4	431.5
124.1	29.21					385	234.15
648.22	430.43					765	163.5
158.47	126.77					415.4	45
15.85	53.94					21370.5	255.9
589.553	227.563					1363.3	223.9
463.65	140.34					413.5	352.7
1434.68	476.8					417.5	339.4
319.53	231.17					12737.3	57.9
97.56	411.82					518.2	271
476.48	324.31					108.8	121.1
499.33	244.97					26.9	32.9
344.01	32.88					1584.8	110.25
2228.66	465.49					8995.9	344.6
16665.5	197.09					3358.7	461.7
810.91	197.34					495.6	307.3
158.35	58.6					9878.7	396
1664.85	306.11					391.85	185.15
9046.22	17.39					1194.2	484.5
467.97	43.94					15298	259.3
1140.93	234.09					28.05	29.3
183.12	194.92					32124.7	341.6
293.06	175.035					32045.4	226.3
582.93	160.627					552.9	483.5
1173.78	333.345					127.3	147.1
352.35	276.56					177.8	210.7
197.89	192.79					8129.1	170.4
124.29	57.89					116.9	55.1
323.64	150.4					13893.3	64.3
380.73	356.34					8658.7	167.7
101.24	223.14					1644.6	157.25
4481.38	245.82					1229.6	467.8
301.83	273.39					14950	290.2
85.68	196.05					565.7	181.5
8575.86	484.07					39.3	66.3
53.31	132.86					331	326.35
409.92	114.77					36.4	30.3
220.92	386.23					30253	129.7
6811.99	375.9					1253.4	268.7
24591.4	312.84					290.8	300.3
113.02	124.66					576.7	283.3
239.69	311.87					26826.4	389.2
31457	146.97					748.7	497
19991.5	402.79					113.5	108.9
28818.1	274.4					160.3	439.3
37.17	150.35					3431.5	90.6
4492.53	25.48					38.6	33.4
37499	132.18					24540.4	318.8
2656.87	82.19					339	396.2
44.48	196.28					4919.3	222
150.155	122.595					641.5	221.9
10.14	10.44					398	65.4
256.53	274.4					2906.7	260.7
843.85	62.18					6618.6	95.4
19512.8	182.66					952.6	411.4
79.39	116.89					361.6	155.6
1055.52	133.2					17888.8	180.8
260.74	298.655					252.2	474.4
370.055	401.685					93.4	64.6
25853.4	321.555					17.4	15.3
45.38	112.73					33038.7	349
365.43	336.82					15596.5	30.8
531.68	469.11					362.5	318.1
45613.1	455.59					16786.4	15
281.37	281.37					164.95	173.25
15354.1	79.93					464	356.9
135	253.43					115.5	126.1
126.3	88.8					30144.2	357
20283.2	269.72					518.3	261.6
248.85	48.93					363.2	426
34000.8	129.62					223.6	82.4
40.82	77.49					341.8	79.2
12324.2	27.49					198	84.2
399.71	419.76					345.15	240.5
45.86	392.29					87.3	128.4
795.36	209.33					1857	120.8
18975.2	421.38					357.9	167.5
151.67	105.15					199.9	234.6
96.92	24.34					27985.7	242.6
513.43	332.73					451.3	152.6
178.5	97.97					450.7	284.2
1678.26	266.49					143.6	158
480.94	367.97					69	40.5
153.6	331.29					214.9	43.2
688.07	413.75					1550.1	197.7
186.53	140.12					112.4	129.1
67.16	59.7					358.3	367.8
123.89	90.24					80	117.4
157.94	390.53					13913.3	281
363.53	481.25					14480.4	426.75
51.86	51.86					13094.2	173.1
375.23	375.23					17261	323.5
21524.1	391.88					138.6	316.6
422.51	369.56					15824.6	133
17894.8	347.61					556	304.6
2529.7	65.16					480.1	179.4
3507.26	248.585
3106.02	436.57
1433.02	210.1
45.89	30.24
22688.7	176.95
614.88	414.31
63.955	287.235
89.93	135.22
23147.6	109.36
24096.5	499.68
738.36	401.51
363.09	444.18
6936.5	268.36
10.09	55.94
428.18	429.64
1635.78	427.72
9017.97	172.43
754	138.2
92.79	238.23
6668.26	431.94
10999.2	20.12
22661.4	228.52
49.75	58.11
8994.78	54.12
9686.65	104.3
12575.3	251.77
670.8	327.09
4022.84	291.89
49.75	92.4
3681.18	342.56
3427.51	436.31
18668.7	46.81
31449.9	157.65
230.23	86.46
34878.3	96.31
224.53	206.99
22.06	56.54
232.86	137.02
177.35	123.66
2474.34	460.3
194.35	275.845
32.025	38.34
153.32	145.98
76.4	14.04
71.69	264.5
21.91	59.33
192.54	123.265
1000.79	481.01
2882.33	141.15
454.23	135.42
10467.8	370.71
132.28	61
4854.45	28.58
13117.7	37.36
522.58	345.7
211.2	80.77
220.78	55.29
25777.9	31.86
300.97	289.89
599.4	191.76
63.01	264.79
1291.92	137.54
1186.36	277.39
1439.37	128.85
273.39	118.17
37.02	41.53
717.34	124.41
525.54	475.11
973.49	285.71
232.015	251.035
1849.13	451.65
444.77	97.64
1594.28	499.33
2597.74	288.96
385.36	461.42
50.65	107.09
8818.92	326.74
298.88	270.95
41.15	73.11
104.82	175.85
108.14	128.94
2388.28	430.12
209.33	209.04
17482.6	5.73
25664.3	154.58
12430.7	58.225
310.36	75.24
87.27	56.63
204.355	145.86
170.23	364.03
83.98	93.42
4915.43	251.78
6822.32	119.46
163.15	83.18
15559.8	329
604.53	153.12
568.475	243.59
594.13	149.54
17.34	18.51
10343.9	377.62
146.31	39.5
3137.46	64.23
101.45	316.42
399.5	232.37
135.22	348.73
1017.87	455.05
134.14	157.2
40073.1	169.58
184.86	118.59
4397.88	125.41
10305.4	200.12
404.74	307.45
66.28	114.97
101.23	30.35
28.14	75.7
1527.74	290.31
149.15	106.94
403.05	380.48
86.29	247.58
433.98	167.7
22124.2	162.205
4203.95	155.93
18868.1	67.24
806.38	231.98

[truncated: 2 more sheets: Patient10, Patient11]
