# Supplementary material for: Genetic trajectory and clonal evolution of multiple primary lung cancer with lymph node metastasis
Source: Cancer Gene Ther. 2023 Jan 19;30(3):507–20. doi: 10.1038/s41417-022-00572-0 (PMC10014582; doi:10.1038/s41417-022-00572-0)
Supplement: Supplementary file 15 — Supplementary Data 15 [file 41417_2022_572_MOESM15_ESM.xlsx]

## Sheet: sheet1
Supplementary Data 15. Clone Cluster Calculations Of Predicted Neoantigens.
This data displays the diversity and the number of calculated clone clusters of predicted neoantigens in each sample within individual patients. The cut-off value for cluster calculation is defined as the mutation number is no less than 2. This data was utilized to show the heterogeneity of immune repertoires of MPLC with LNM.
Patient	clusters	Pa1T1	Pa1T2	Pa1LN1	Pa1LN2	Pa1LN3	Pa1LN4
Patient1	0	1594	2991	2042	179	1596	287
	1	0	0	0	56	0	0
	2	0	0	2	0	0	0
	3	0	0	0	0	0	2
Patient	clusters	Pa2T1	Pa2T2	Pa2LN1	Pa2LN2
Patient2	0	2068	940	1320	1956
	1	2	0	0	2
	2	0	2	0	0
	3	0	0	0	2
	5	2	0	0	0
	7	0	0	0	2
Patient	clusters	Pa3T1	Pa3LN1	Pa3LN2
Patient3	0	7694	730	1553
	1	2	2	0
	2	4	0	2
	3	0	0	2
	4	2	0	0
	6	3	0	0
	7	3	0	2
Patient	clusters	Pa4T1	Pa4T2	Pa4T3	Pa4LN1
Patient4	0	1480	1233	828	2118
	1	3	2	24	0
	2	0	0	2	12
	3	2	0	3	0
	4	4	0	0	0
	5	2	0	0	0
Patient	clusters	Pa5T1	Pa5LN1	Pa5LN2	Pa5LN3
Patient5	0	1976	122	131	2258
	1	0	0	8	102
	2	2	0	4	0
	3	0	0	0	7
	4	2	0	4	2
	5	0	0	2	2
	6	2	0	0	2
	7	0	0	0	4
Patient	clusters	Pa6T1	Pa6T2	Pa6T3
Patient6	0	998	2858	176
	1	0	0	14
	3	0	0	5
	4	0	0	6
Patient	clusters	Pa7T1	Pa7LN1	Pa7LN2
Patient7	0	8101	7126	1907
	1	0	2	2
	2	3	4	0
	3	2	5	2
	4	2	2	0
	5	2	4	0
	6	2	3	0
	7	2	2	0
Patient	clusters	Pa8T1	Pa8T2	Pa8LN1
Patient8	0	2867	55	539
	1	3	662	34
	3	2	0	0
Patient	clusters	Pa9T1	Pa9T2	Pa9LN1
Patient9	0	1023	2829	999
	1	18	2	75
	2	0	2	0
	4	2	0	0
Patient	clusters	Pa10T1	Pa10LN1	Pa10LN2	Pa10LN3
Patient10	0	1338	849	715	502
	1	0	0	0	2
	2	0	0	0	3
	4	0	2	0	2
Patient	clusters	Pa11T1	Pa11T2	Pa11LN1	Pa11LN3	Pa11LN4
Patient11	0	257	20	316	180	335
	1	77	321	32	0	17
